# Supplementary material for: 1-(2-Chloro­phen­yl)-2-(isopropyl­amino)ethanol
Source: Acta Crystallogr Sect E Struct Rep Online. 2009 Jun 6;65(Pt 7):o1501. doi: 10.1107/S1600536809019953 (PMC2969236; doi:10.1107/S1600536809019953)
Supplement: Supplementary file 2 [file e-65-o1501-Isup2.hkl]

#
# h,k,l, Fc-squared, Fo-squared, sigma(Fo-squared) and status flag
#
data_I
_shelx_title ' fh in P -4 21 c'
_shelx_refln_list_code          4
_shelx_F_calc_maximum      184.55
_exptl_crystal_F_000       912.00
_reflns_d_resolution_high  0.7718
 
loop_
 _symmetry_equiv_pos_as_xyz
 'x, y, z'
 'x+1/2, -y+1/2, -z+1/2'
 '-x, -y, z'
 '-x+1/2, y+1/2, -z+1/2'
 '-y+1/2, -x+1/2, z+1/2'
 '-y, x, -z'
 'y, -x, -z'
 'y+1/2, x+1/2, z+1/2'
 
_cell_length_a    14.0195
_cell_length_b    14.0195
_cell_length_c    12.1243
_cell_angle_alpha  90.000
_cell_angle_beta   90.000
_cell_angle_gamma  90.000
 
_shelx_F_squared_multiplier     1.000
 
loop_
 _refln_index_h
 _refln_index_k
 _refln_index_l
 _refln_F_squared_calc
 _refln_F_squared_meas
 _refln_F_squared_sigma
 _refln_observed_status
   1   2   0      529.46      483.04      3.67 o
   2   2   0    15544.34    15477.99    212.91 o
   1   3   0     4712.04     4741.53     34.68 o
   2   3   0    21852.71    22299.54    235.57 o
   3   3   0     4597.43     4375.24     54.35 o
   0   4   0     1482.31     1413.69     15.85 o
   1   4   0      778.63      754.65      6.31 o
   2   4   0     4683.71     4579.81     35.42 o
   3   4   0     2905.46     2901.17     24.68 o
   4   4   0     1931.78     1849.69     23.05 o
   1   5   0      541.96      436.45      3.85 o
   2   5   0       54.99       55.03      1.50 o
   3   5   0       30.81       43.13      1.68 o
   4   5   0       11.46       16.72      1.55 o
   5   5   0        9.52       15.75      2.43 o
   0   6   0      414.70      418.68      6.64 o
   1   6   0      122.56      123.92      2.03 o
   2   6   0     1003.81      960.60      8.90 o
   3   6   0      211.69      192.31      3.30 o
   4   6   0     2361.35     2357.15     21.88 o
   5   6   0        3.73        4.87      1.30 o
   6   6   0      194.04      171.36      5.29 o
   1   7   0      566.82      631.97      5.67 o
   2   7   0        4.68        2.42      0.78 o
   3   7   0      464.99      520.39      5.66 o
   4   7   0     2677.11     2834.12     26.17 o
   5   7   0      599.92      592.17      7.43 o
   6   7   0       23.55       21.36      1.98 o
   7   7   0      487.83      505.70      9.97 o
   0   8   0      748.05      669.78      8.46 o
   1   8   0      493.85      506.55      4.96 o
   2   8   0      129.08      126.90      2.24 o
   3   8   0        0.62        2.38      1.07 o
   4   8   0        7.61       14.02      1.93 o
   5   8   0      395.66      404.83      5.88 o
   6   8   0      226.31      239.22      4.90 o
   7   8   0      404.96      417.89      6.84 o
   8   8   0      591.64      601.08     12.43 o
   1   9   0      157.18      170.22      2.84 o
   2   9   0     1339.63     1388.31     12.08 o
   3   9   0       14.44       19.10      1.39 o
   4   9   0      121.81      112.87      3.37 o
   5   9   0      538.11      562.86      7.25 o
   6   9   0      147.75      145.70      4.29 o
   7   9   0        3.90        1.64      1.67 o
   8   9   0       40.06       39.54      2.96 o
   9   9   0       11.79       11.86      3.56 o
   0  10   0       92.61       95.01      2.72 o
   1  10   0        6.11        8.16      1.05 o
   2  10   0       12.19       15.62      1.18 o
   3  10   0      421.12      416.10      4.96 o
   4  10   0      761.11      778.69     14.56 o
   5  10   0       96.58       93.85      3.85 o
   6  10   0     2053.89     2172.66     22.90 o
   7  10   0        0.29       -0.43      1.43 o
   8  10   0       17.83       23.92      2.71 o
   9  10   0        0.51        1.55      1.89 o
  10  10   0       17.91        9.36      3.78 o
   1  11   0      832.81      889.98      9.02 o
   2  11   0      264.58      259.56      7.54 o
   3  11   0      100.60       99.59      3.23 o
   4  11   0        3.54        1.02      0.98 o
   5  11   0      259.09      324.02      6.43 o
   6  11   0      125.17      132.14      4.27 o
   7  11   0       25.45       27.56      2.61 o
   8  11   0        7.73        8.89      2.57 o
   9  11   0       24.45       24.49      3.70 o
  10  11   0        1.16        2.45      2.23 o
  11  11   0       18.31       19.64      5.74 o
   0  12   0     1326.07     1539.49     19.93 o
   1  12   0      106.21      110.41      3.82 o
   2  12   0       14.30       12.58      3.26 o
   3  12   0       44.18       59.72      3.67 o
   4  12   0       86.78       71.12      4.38 o
   5  12   0       40.31       42.78      2.19 o
   6  12   0        0.38        0.74      1.43 o
   7  12   0        0.00        2.18      1.62 o
   8  12   0        4.57        3.99      2.07 o
   9  12   0        4.00        5.14      2.24 o
  10  12   0        0.10        0.78      1.67 o
  11  12   0        6.38        3.22      2.51 o
  12  12   0       36.04       55.61     10.06 o
   1  13   0        1.83        2.76      1.27 o
   2  13   0       73.89      100.11      5.25 o
   3  13   0      207.52      234.41      8.66 o
   4  13   0        0.97        0.27      1.99 o
   5  13   0       10.08       18.40      3.67 o
   6  13   0        1.53        0.75      1.21 o
   7  13   0        4.84        3.12      2.00 o
   8  13   0        0.79        3.09      2.44 o
   9  13   0       20.26       19.15      3.90 o
  10  13   0        0.06        2.32      2.38 o
  11  13   0        3.00        6.61      3.90 o
  12  13   0        0.10        4.76      3.15 o
   0  14   0       67.60       61.32     21.63 o
   1  14   0       26.87       27.93      3.42 o
   2  14   0       41.35       37.77      3.05 o
   3  14   0       40.98       35.56      4.95 o
   4  14   0       38.90       46.24      9.63 o
   5  14   0       15.85       14.73      3.20 o
   6  14   0        3.46        3.03      2.78 o
   7  14   0        0.19        0.67      2.45 o
   8  14   0        3.99        9.07      3.87 o
   9  14   0       11.42       12.51      4.12 o
  10  14   0        0.29        8.00      4.04 o
  11  14   0        5.26        7.73      4.22 o
   1  15   0        2.20        0.80      3.68 o
   2  15   0        4.84        2.39      1.16 o
   3  15   0       22.77       15.02      7.99 o
   4  15   0       32.03       11.68      5.06 o
   5  15   0       19.65       12.79      5.95 o
   6  15   0       22.80       16.79      5.22 o
   7  15   0        4.32       -1.02      2.54 o
   8  15   0       60.96       36.20     10.50 o
   9  15   0        1.54        2.86      3.35 o
  10  15   0       34.02       44.34     10.01 o
   0  16   0       12.95       -0.33      7.06 o
   1  16   0       12.93        4.11      5.45 o
   2  16   0       11.17        0.64      4.36 o
   3  16   0        0.01       -0.82      3.67 o
   4  16   0       19.82        2.70      4.08 o
   5  16   0       29.23       15.63      8.17 o
   6  16   0        0.55        0.72      3.65 o
   7  16   0       24.07        7.68      5.22 o
   8  16   0       11.38        5.02      4.18 o
   1  17   0        8.50        1.42      5.19 o
   2  17   0        3.00        0.42      3.92 o
   3  17   0        1.46        0.25      3.75 o
   4  17   0       14.06        7.51      5.77 o
   5  17   0        3.27        6.77      6.11 o
   6  17   0        4.48       -1.20      4.49 o
   0  18   0        1.58        2.49      8.77 o
   1  18   0        0.15        0.12      4.66 o
   2  18   0        1.96        3.92      8.12 o
  -1   2   1     5667.66     5481.48     42.37 o
   0   2   1     3778.81     3676.97     43.22 o
   1   2   1     5505.55     5301.06     41.58 o
  -2   3   1    10411.65    10507.89     91.34 o
  -1   3   1    15626.41    16171.89    153.97 o
   0   3   1     3309.23     2978.74     28.25 o
   1   3   1    15639.00    16074.73    164.31 o
   2   3   1    10371.04    10481.62     95.64 o
  -3   4   1    11076.79    11531.30    111.17 o
  -2   4   1     1924.08     1910.77     14.69 o
  -1   4   1     1788.49     1694.40     14.40 o
   0   4   1     2521.36     2397.31     25.24 o
   1   4   1     1771.88     1682.03     12.80 o
   2   4   1     1928.77     1901.14     15.12 o
   3   4   1    11287.94    11924.83    114.16 o
  -4   5   1     1639.53     1681.45     15.38 o
  -3   5   1       80.94       63.46      2.04 o
  -2   5   1     1162.38     1156.79      9.19 o
  -1   5   1      956.72      901.56      7.95 o
   0   5   1      509.90      514.75      5.13 o
   1   5   1      957.82      901.89      7.78 o
   2   5   1     1147.71     1121.09      8.92 o
   3   5   1       79.49       64.75      1.84 o
   4   5   1     1651.16     1707.85     15.24 o
  -5   6   1      792.74      818.06      8.96 o
  -4   6   1      429.63      462.42      5.71 o
  -3   6   1     1952.89     1909.77     15.54 o
  -2   6   1      555.38      552.45      5.37 o
  -1   6   1     2892.10     2892.92     24.60 o
   0   6   1      226.76      260.36      3.19 o
   1   6   1     2914.15     2926.31     22.28 o
   2   6   1      554.47      553.41      6.11 o
   3   6   1     1987.47     1955.27     16.61 o
   4   6   1      432.63      462.53      5.66 o
   5   6   1      793.62      816.33      8.56 o
  -6   7   1       63.16       62.38      2.85 o
  -5   7   1      381.09      418.40      6.23 o
  -4   7   1     2056.95     2113.03     19.72 o
  -3   7   1      466.56      482.96      5.71 o
  -2   7   1     2310.82     2344.10     22.35 o
  -1   7   1      643.33      674.17      6.82 o
   0   7   1     1366.31     1324.19     10.67 o
   1   7   1      629.89      661.51      6.23 o
   2   7   1     2343.28     2396.63     21.53 o
   3   7   1      468.04      488.23      5.21 o
   4   7   1     2064.68     2098.26     19.09 o
   5   7   1      367.59      400.54      5.89 o
   6   7   1       58.11       61.22      2.77 o
  -7   8   1      620.69      668.57      8.62 o
  -6   8   1       15.29       26.23      2.23 o
  -5   8   1       23.66       23.53      1.84 o
  -4   8   1       18.48       19.53      1.78 o
  -3   8   1     2094.47     2111.82     19.16 o
  -2   8   1      407.06      459.72      7.16 o
  -1   8   1     1653.03     1685.49     15.85 o
   0   8   1      423.50      373.58      6.80 o
   1   8   1     1651.77     1664.68     14.20 o
   2   8   1      403.90      457.19      5.27 o
   3   8   1     2027.02     2040.54     19.86 o
   4   8   1       19.89       21.17      1.78 o
   5   8   1       22.74       23.13      2.25 o
   6   8   1       13.15       23.52      2.35 o
   7   8   1      639.63      683.21      8.96 o
  -8   9   1       25.08       27.96      2.94 o
  -7   9   1      223.74      225.96      5.11 o
  -6   9   1      326.78      341.10      6.05 o
  -5   9   1       50.97       53.43      2.20 o
  -4   9   1      579.54      597.11      6.89 o
  -3   9   1      232.92      240.65      5.15 o
  -2   9   1      332.85      385.86      6.38 o
  -1   9   1      131.54      141.98      4.58 o
   0   9   1      369.85      372.54      5.29 o
   1   9   1      131.08      145.51      3.12 o
   2   9   1      336.93      389.07      5.10 o
   3   9   1      231.32      237.80      5.14 o
   4   9   1      558.18      583.58      8.70 o
   5   9   1       49.50       51.61      2.19 o
   6   9   1      319.54      339.27      5.29 o
   7   9   1      220.87      220.49      5.06 o
   8   9   1       29.31       33.99      2.88 o
  -9  10   1       21.24       22.68      2.91 o
  -8  10   1       68.37       65.72      3.70 o
  -7  10   1       13.59       12.50      2.66 o
  -6  10   1      152.88      155.67      4.21 o
  -5  10   1      211.97      230.74      4.96 o
  -4  10   1       84.58       90.74      3.96 o
  -3  10   1       87.87       98.63      3.79 o
  -2  10   1       75.32       85.44      3.88 o
  -1  10   1      222.88      229.37      5.94 o
   0  10   1        0.44        1.77      1.13 o
   1  10   1      226.19      233.20      3.73 o
   2  10   1       76.11       85.86      3.17 o
   3  10   1       86.40      103.04      2.97 o
   4  10   1       86.73       91.92      3.38 o
   5  10   1      213.36      236.15      5.50 o
   6  10   1      154.21      147.85      4.50 o
   7  10   1       12.97       13.55      2.48 o
   8  10   1       67.55       70.60      3.82 o
   9  10   1       19.82       18.50      2.84 o
 -10  11   1       20.38       18.71      3.51 o
  -9  11   1       36.66       27.57      2.93 o
  -8  11   1       40.40       41.46      2.86 o
  -7  11   1      185.72      213.93      5.29 o
  -6  11   1       24.18       25.90      2.40 o
  -5  11   1        0.19        1.81      2.42 o
  -4  11   1      152.67      169.71      5.63 o
  -3  11   1      130.36      143.90      4.95 o
  -2  11   1      212.30      201.25      5.02 o
  -1  11   1      124.42      122.66      5.22 o
   0  11   1      137.91      156.36      3.70 o
   1  11   1      130.08      121.35      2.57 o
   2  11   1      214.18      201.24      3.80 o
   3  11   1      131.53      146.59      3.91 o
   4  11   1      153.63      171.70      4.15 o
   5  11   1        0.39        0.23      1.61 o
   6  11   1       23.60       21.36      2.97 o
   7  11   1      187.57      214.05      4.94 o
   8  11   1       39.62       36.72      3.29 o
   9  11   1       36.20       20.76      4.02 o
  10  11   1       20.39       14.36      3.84 o
 -11  12   1       31.89       34.88      5.60 o
 -10  12   1       51.09       50.06      5.36 o
  -9  12   1       20.08       15.74      2.92 o
  -8  12   1       16.00       16.71      2.76 o
  -7  12   1       50.72       58.55      3.03 o
  -6  12   1       62.46       59.89      4.60 o
  -5  12   1       45.38       62.98      4.37 o
  -4  12   1       80.96       78.80      4.32 o
  -3  12   1       19.59       19.78      2.35 o
  -2  12   1      125.14      137.71      6.42 o
  -1  12   1       62.87       65.13      3.35 o
   0  12   1      149.53      122.10      3.70 o
   1  12   1       66.98       62.92      2.97 o
   2  12   1      127.47      137.61      3.10 o
   3  12   1       18.40       17.77      2.33 o
   4  12   1       85.13       83.98      2.96 o
   5  12   1       45.99       61.59      3.11 o
   6  12   1       61.59       58.30      4.05 o
   7  12   1       48.52       57.56      4.17 o
   8  12   1       16.16       14.27      2.30 o
   9  12   1       19.79       13.16      3.03 o
  10  12   1       50.26       41.73      5.16 o
  11  12   1       32.29       28.81      8.49 o
 -12  13   1        7.50        6.46      3.79 o
 -11  13   1       51.79       49.16      6.02 o
 -10  13   1       13.59        9.84      3.45 o
  -9  13   1        1.48       -2.14      2.79 o
  -8  13   1       48.28       35.63      6.32 o
  -7  13   1       89.68       79.44      7.06 o
  -6  13   1       58.88       76.80      5.17 o
  -5  13   1       86.53       91.72      5.28 o
  -4  13   1       20.36       18.20      3.23 o
  -3  13   1       24.74       26.43      4.18 o
  -2  13   1      310.22      351.75      9.08 o
  -1  13   1       87.68       89.96      4.45 o
   0  13   1        0.87        0.39      1.30 o
   1  13   1       91.08       89.90      3.12 o
   2  13   1      296.71      327.22      4.91 o
   3  13   1       24.49       27.24      2.21 o
   4  13   1       19.00       18.92      1.77 o
   5  13   1       88.75       85.90      2.92 o
   6  13   1       60.43       76.30      3.43 o
   7  13   1       89.46       82.84      8.40 o
   8  13   1       49.21       38.65      7.04 o
   9  13   1        1.69       -2.08      2.83 o
  10  13   1       13.68        8.01      3.55 o
  11  13   1       50.50       49.58      9.73 o
  12  13   1        7.48        7.54      4.29 o
 -11  14   1       16.14       14.75      4.59 o
 -10  14   1        0.03        3.07      2.50 o
  -9  14   1       51.10       48.61      5.71 o
  -8  14   1       54.14       49.11      9.28 o
  -7  14   1       48.09       62.08     11.17 o
  -6  14   1        2.19        3.91      2.66 o
  -5  14   1       44.17       43.71      9.72 o
  -4  14   1        9.79        7.31      2.32 o
  -3  14   1      180.69      218.24      8.22 o
  -2  14   1        1.66       -0.98      1.78 o
  -1  14   1       10.22        8.20      2.10 o
   0  14   1       71.98       53.00     10.13 o
   1  14   1        9.56        4.49      1.48 o
   2  14   1        1.80        0.36      3.66 o
   3  14   1      178.18      206.96      6.75 o
   4  14   1        9.73        5.26      2.69 o
   5  14   1       44.51       40.90      6.29 o
   6  14   1        2.52        1.85      1.63 o
   7  14   1       48.09       53.01     11.55 o
   8  14   1       54.53       49.43     10.80 o
   9  14   1       52.08       48.30     10.49 o
  10  14   1        0.02       -2.38      2.38 o
  11  14   1       16.26       19.10      5.97 o
 -10  15   1       10.51       11.22      4.38 o
  -9  15   1       11.13        7.04      3.90 o
  -8  15   1       19.94       18.09      4.88 o
  -7  15   1        0.90       -1.10      2.83 o
  -6  15   1        5.78        2.59      3.10 o
  -5  15   1       27.12       17.79      5.17 o
  -4  15   1       53.59       45.55     14.04 o
  -3  15   1        6.39        2.32      2.26 o
  -2  15   1       33.17        0.62      3.88 o
  -1  15   1       10.26        4.96      2.20 o
   0  15   1       72.84        0.08      3.63 o
   1  15   1       10.68       -0.58      5.67 o
   2  15   1       33.27        0.39      3.88 o
   3  15   1        6.05        1.37      3.34 o
   4  15   1       55.20       55.04     15.04 o
   5  15   1       26.70       14.56      6.81 o
   6  15   1        5.62        1.98      2.66 o
   7  15   1        0.78        1.46      2.58 o
   8  15   1       19.54       15.44      6.02 o
   9  15   1       11.01        8.69      4.30 o
  10  15   1       10.35       15.56      4.83 o
  -8  16   1        0.50        2.54      4.25 o
  -7  16   1        1.87       -0.83      2.59 o
  -6  16   1       30.95       13.22      6.06 o
  -5  16   1       12.04        8.04      5.08 o
  -4  16   1       15.61       11.79      5.76 o
  -3  16   1        3.38        1.96      3.76 o
  -2  16   1       14.45        5.17      5.01 o
  -1  16   1       10.00        0.40      5.01 o
   0  16   1       37.49       14.06      9.66 o
   1  16   1       10.12        2.26      4.42 o
   2  16   1       14.61        3.52      5.15 o
   3  16   1        3.42        3.01      4.64 o
   4  16   1       16.04        2.93      5.34 o
   5  16   1       12.13        9.55      6.14 o
   6  16   1       31.24       18.38      9.48 o
   7  16   1        1.87        2.20      2.86 o
   8  16   1        0.62        3.17      4.04 o
  -6  17   1       11.01        6.47      5.55 o
  -5  17   1        9.75        7.92      5.65 o
  -4  17   1        2.47        9.61      4.98 o
  -3  17   1       15.38        2.55      5.12 o
  -2  17   1       12.25        0.23      5.87 o
  -1  17   1       18.79       -0.78      6.35 o
   0  17   1        1.59        1.22      4.88 o
   1  17   1       18.74        5.86      5.30 o
   2  17   1       12.42        5.12      5.54 o
   3  17   1       15.57        8.54      5.17 o
   4  17   1        2.48       -0.91      5.32 o
   5  17   1        9.89        5.20      5.66 o
   6  17   1       10.63        2.30      5.41 o
  -2  18   1        3.42       -0.46      7.83 o
  -1  18   1       30.14        7.87      6.94 o
   0  18   1        3.38        1.54      5.70 o
   1  18   1       30.20        1.87      8.76 o
   2  18   1        3.38       -4.84      7.76 o
  -1   1   2     4517.81     4373.59     45.93 o
   0   1   2     7473.77     7477.68    119.22 o
   1   1   2     4512.19     4334.48     46.12 o
  -2   2   2     3367.90     3164.19     34.70 o
  -1   2   2      274.11      244.34      2.72 o
   0   2   2     2062.91     1931.38     14.78 o
   1   2   2      272.13      239.51      2.68 o
   2   2   2     3420.48     3248.84     34.96 o
  -3   3   2      926.62      854.42     11.54 o
  -2   3   2      224.84      208.60      2.93 o
  -1   3   2     4621.84     4384.31     37.04 o
   0   3   2       81.96       65.76      1.75 o
   1   3   2     4671.16     4443.61     35.22 o
   2   3   2      224.45      206.73      3.05 o
   3   3   2      908.44      839.43     10.85 o
  -4   4   2     1148.16     1131.69     16.55 o
  -3   4   2      266.38      247.32      3.45 o
  -2   4   2     2236.67     2153.50     16.46 o
  -1   4   2     1239.02     1134.29     10.38 o
   0   4   2     2699.15     2600.39     21.05 o
   1   4   2     1229.53     1129.13      7.89 o
   2   4   2     2205.62     2122.25     17.04 o
   3   4   2      259.96      241.66      3.40 o
   4   4   2     1114.55     1109.23     14.30 o
  -5   5   2     4517.08     4480.39     64.02 o
  -4   5   2      148.04      153.08      3.51 o
  -3   5   2     1300.41     1337.85     11.11 o
  -2   5   2      789.28      783.40      7.13 o
  -1   5   2     5116.67     4894.39     44.55 o
   0   5   2      176.10      168.54      2.81 o
   1   5   2     5068.06     4861.90     39.79 o
   2   5   2      807.19      795.96      7.21 o
   3   5   2     1320.60     1367.59     12.79 o
   4   5   2      148.29      152.24      3.07 o
   5   5   2     4471.29     4449.99     55.92 o
  -6   6   2      845.11      836.59     13.64 o
  -5   6   2       51.38       59.90      2.56 o
  -4   6   2     2623.65     2698.74     23.72 o
  -3   6   2     1223.76     1256.95     10.84 o
  -2   6   2      711.21      754.52      8.34 o
  -1   6   2       20.24       18.89      1.67 o
   0   6   2     2861.87     2774.64     26.04 o
   1   6   2       19.34       18.84      1.40 o
   2   6   2      697.74      740.97      7.95 o
   3   6   2     1240.95     1260.56     11.53 o
   4   6   2     2588.87     2665.45     23.90 o
   5   6   2       53.45       64.81      2.56 o
   6   6   2      838.94      832.17     14.06 o
  -7   7   2      210.09      222.62      7.00 o
  -6   7   2      182.82      184.50      3.98 o
  -5   7   2       63.44       66.35      2.86 o
  -4   7   2      286.26      298.00      4.34 o
  -3   7   2      225.07      210.95      2.97 o
  -2   7   2      662.60      693.39      8.47 o
  -1   7   2     1244.24     1280.65     12.56 o
   0   7   2      855.21      896.84      9.99 o
   1   7   2     1261.91     1270.15     11.27 o
   2   7   2      663.32      688.74      7.83 o
   3   7   2      220.73      211.35      3.08 o
   4   7   2      290.68      302.02      4.51 o
   5   7   2       71.25       75.24      2.97 o
   6   7   2      179.96      190.92      4.16 o
   7   7   2      202.40      214.75      7.12 o
  -8   8   2       46.11       54.46      4.71 o
  -7   8   2      111.43      121.81      3.65 o
  -6   8   2      178.94      201.41      4.49 o
  -5   8   2       97.31      116.43      3.12 o
  -4   8   2      758.17      738.23      8.33 o
  -3   8   2        5.36        6.95      1.94 o
  -2   8   2       49.89       59.28      2.47 o
  -1   8   2      413.77      429.70      5.63 o
   0   8   2      656.87      680.44      8.95 o
   1   8   2      406.07      421.14      5.07 o
   2   8   2       50.43       62.92      2.26 o
   3   8   2        6.18        7.76      1.79 o
   4   8   2      765.96      743.52      7.80 o
   5   8   2       93.44      104.70      2.93 o
   6   8   2      180.96      208.00      4.43 o
   7   8   2      112.39      118.91      4.20 o
   8   8   2       47.07       56.22      6.82 o
  -9   9   2      200.14      218.05      8.19 o
  -8   9   2      117.45      129.43      4.33 o
  -7   9   2       94.65      101.42      3.98 o
  -6   9   2      180.93      192.34      4.38 o
  -5   9   2      103.68       92.64      2.84 o
  -4   9   2      250.77      239.72      5.44 o
  -3   9   2      184.42      189.26      4.40 o
  -2   9   2       36.08       30.12      2.05 o
  -1   9   2      927.24      887.17      9.84 o
   0   9   2       47.11       40.83      2.72 o
   1   9   2      925.02      893.46      9.14 o
   2   9   2       32.74       31.11      2.20 o
   3   9   2      184.59      190.89      4.06 o
   4   9   2      249.46      240.07      5.28 o
   5   9   2      108.61      101.41      3.21 o
   6   9   2      178.30      185.02      4.84 o
   7   9   2       95.70       96.94      3.73 o
   8   9   2      118.20      131.34      4.77 o
   9   9   2      193.44      197.47      7.16 o
 -10  10   2       94.10      124.76      8.01 o
  -9  10   2       23.66       26.27      3.13 o
  -8  10   2       42.01       39.63      3.10 o
  -7  10   2      221.89      218.47      5.55 o
  -6  10   2        3.73        6.22      1.56 o
  -5  10   2      265.64      268.43      6.75 o
  -4  10   2      580.09      648.47     10.29 o
  -3  10   2      339.73      343.20      6.35 o
  -2  10   2      828.61      851.66     11.54 o
  -1  10   2      245.87      250.52      6.30 o
   0  10   2      690.31      695.95     10.07 o
   1  10   2      251.92      249.46      5.32 o
   2  10   2      839.00      858.27      9.91 o
   3  10   2      342.05      342.20      5.94 o
   4  10   2      591.83      670.90     10.20 o
   5  10   2      266.81      270.66      5.75 o
   6  10   2        5.65        9.07      1.88 o
   7  10   2      221.52      223.92      5.43 o
   8  10   2       42.31       37.32      3.28 o
   9  10   2       24.88       22.83      3.21 o
  10  10   2       92.57      127.96      6.69 o
 -11  11   2       19.13       18.99      6.08 o
 -10  11   2       23.66       22.91      3.04 o
  -9  11   2       28.12       37.05      3.36 o
  -8  11   2        3.28        5.31      2.01 o
  -7  11   2      305.97      342.04      6.25 o
  -6  11   2        9.26        8.13      1.27 o
  -5  11   2      272.52      340.14      7.79 o
  -4  11   2       27.23       25.71      2.83 o
  -3  11   2      225.15      237.93      5.33 o
  -2  11   2       29.76       27.93      1.80 o
  -1  11   2      176.72      191.69      5.84 o
   0  11   2      203.84      208.23      5.12 o
   1  11   2      175.58      192.73      5.19 o
   2  11   2       28.57       28.32      2.05 o
   3  11   2      224.61      243.22      4.57 o
   4  11   2       25.77       24.31      2.48 o
   5  11   2      276.36      345.64      7.78 o
   6  11   2        9.22        8.58      2.65 o
   7  11   2      303.09      344.56      6.21 o
   8  11   2        3.23        4.16      2.24 o
   9  11   2       27.09       22.54      5.15 o
  10  11   2       24.39       10.91      4.74 o
  11  11   2       19.28        5.88      5.12 o
 -12  12   2        2.53        6.70      3.30 o
 -11  12   2       19.58       12.73      2.89 o
 -10  12   2       36.66       41.94      5.10 o
  -9  12   2        1.15        1.07      1.81 o
  -8  12   2       11.79       17.23      2.86 o
  -7  12   2       39.03       47.34      4.69 o
  -6  12   2       23.37       35.49      4.32 o
  -5  12   2      171.06      198.97      7.17 o
  -4  12   2      257.77      305.33      6.84 o
  -3  12   2       24.90       23.32      2.45 o
  -2  12   2       20.69       17.25      3.37 o
  -1  12   2        7.17        3.86      1.94 o
   0  12   2      229.47      258.47      5.60 o
   1  12   2        6.85        3.94      2.34 o
   2  12   2       22.33       18.24      1.63 o
   3  12   2       24.93       23.44      2.46 o
   4  12   2      263.55      317.85      5.98 o
   5  12   2      167.35      189.11      4.70 o
   6  12   2       25.48       31.58      3.24 o
   7  12   2       39.08       37.70      3.80 o
   8  12   2       12.06        6.53      2.53 o
   9  12   2        0.89        0.31      1.74 o
  10  12   2       36.06       26.79      8.20 o
  11  12   2       20.23        5.32      3.20 o
  12  12   2        2.30        0.56      4.38 o
 -12  13   2       13.63       11.36      4.30 o
 -11  13   2        1.25        4.85      2.60 o
 -10  13   2       10.75       11.77      3.96 o
  -9  13   2        5.32        3.15      3.15 o
  -8  13   2       24.23       22.94      4.62 o
  -7  13   2       55.78       63.64      4.95 o
  -6  13   2       51.06       60.81      4.80 o
  -5  13   2       95.44       88.54      4.97 o
  -4  13   2       54.87       57.60      4.50 o
  -3  13   2       30.25       39.27      4.38 o
  -2  13   2        6.35        4.95      2.62 o
  -1  13   2       29.00       34.87      3.10 o
   0  13   2      102.37      111.08      4.38 o
   1  13   2       29.36       41.55      4.11 o
   2  13   2        5.40        4.51      2.10 o
   3  13   2       30.12       33.83      2.90 o
   4  13   2       54.15       52.40      3.93 o
   5  13   2       95.73       87.90      3.71 o
   6  13   2       50.71       50.28      6.47 o
   7  13   2       54.33       58.95     11.08 o
   8  13   2       24.43       15.70      4.45 o
   9  13   2        5.33        5.41      3.13 o
  10  13   2       11.02        7.42      3.13 o
  11  13   2        1.32       -2.41      2.51 o
  12  13   2       13.79       13.18      4.48 o
 -11  14   2       15.74       14.08      5.01 o
 -10  14   2        0.36        4.60      3.24 o
  -9  14   2       11.42       11.42      4.06 o
  -8  14   2       29.29       19.82      5.83 o
  -7  14   2        3.80        3.68      3.45 o
  -6  14   2       38.87       24.05      8.95 o
  -5  14   2        9.85        7.20      4.05 o
  -4  14   2       10.46        6.38      2.67 o
  -3  14   2       39.31       11.69      5.88 o
  -2  14   2       12.12        8.94      2.85 o
  -1  14   2        4.11        5.47      2.30 o
   0  14   2        5.17        7.46      2.14 o
   1  14   2        4.79        5.88      2.15 o
   2  14   2       12.47       12.87      2.54 o
   3  14   2       38.87       27.88      4.32 o
   4  14   2       10.24        5.81      2.03 o
   5  14   2        9.74        8.55      2.03 o
   6  14   2       38.87       20.47      7.15 o
   7  14   2        4.35        3.62      2.20 o
   8  14   2       28.64       16.65      5.27 o
   9  14   2       11.69        7.49      4.21 o
  10  14   2        0.29        2.48      3.44 o
  11  14   2       15.88       13.87      5.18 o
  -9  15   2       14.96       17.21      5.10 o
  -8  15   2        0.75        0.46      2.66 o
  -7  15   2        5.92        2.02      3.00 o
  -6  15   2        7.06        5.84      3.78 o
  -5  15   2        4.92        3.43      4.12 o
  -4  15   2       34.59       16.87      7.10 o
  -3  15   2       29.44        0.06      2.69 o
  -2  15   2        9.11        2.66      2.53 o
  -1  15   2       36.38       17.56      6.85 o
   0  15   2       13.39        5.47      2.83 o
   1  15   2       37.11       10.82      6.85 o
   2  15   2        7.93        3.77      1.81 o
   3  15   2       30.44        9.08      4.87 o
   4  15   2       33.79        8.70      6.22 o
   5  15   2        4.39        5.09      4.18 o
   6  15   2        6.86        2.99      2.93 o
   7  15   2        6.03        4.48      3.54 o
   8  15   2        0.92       -0.28      2.27 o
   9  15   2       15.30       16.53      4.51 o
  -8  16   2        9.96       10.30      5.48 o
  -7  16   2        9.41        4.04      3.93 o
  -6  16   2        4.70       -0.01      3.98 o
  -5  16   2        2.78        1.38      2.97 o
  -4  16   2        2.30        1.17      2.87 o
  -3  16   2       24.08        2.67      4.66 o
  -2  16   2        0.44        3.18      4.05 o
  -1  16   2        3.10        5.16      4.58 o
   0  16   2       41.03       -0.67      4.67 o
   1  16   2        2.88       -0.53      5.43 o
   2  16   2        0.36       -0.08      6.15 o
   3  16   2       23.50        9.03      6.58 o
   4  16   2        2.09        2.96      4.15 o
   5  16   2        2.95       -0.38      3.85 o
   6  16   2        4.70        3.55      4.35 o
   7  16   2        9.41        2.48      4.39 o
   8  16   2        9.94        7.59      4.84 o
  -5  17   2       18.61        9.52      6.64 o
  -4  17   2       16.63        9.05      5.60 o
  -3  17   2        0.89       -1.77      4.24 o
  -2  17   2        0.11        0.53      3.69 o
  -1  17   2        2.89        1.06      4.82 o
   0  17   2        0.37       -0.92      4.34 o
   1  17   2        3.22       -0.15      5.31 o
   2  17   2        0.11       -0.26      3.31 o
   3  17   2        0.93       -0.40      4.48 o
   4  17   2       16.86        6.15      6.75 o
   5  17   2       18.03       16.45      8.67 o
   0  18   2       18.27       -0.14      7.35 o
   0   1   3     3110.57     2843.86     27.28 o
  -1   2   3     7768.04     7795.44     72.54 o
   0   2   3     1264.59     1096.18      9.52 o
   1   2   3     7799.68     7775.79     69.53 o
  -2   3   3     7195.14     7125.29     61.41 o
  -1   3   3       54.62       59.06      1.99 o
   0   3   3     1007.05      928.30      7.95 o
   1   3   3       52.75       58.19      2.78 o
   2   3   3     7203.23     7196.72     62.31 o
  -3   4   3      662.53      608.52      6.15 o
  -2   4   3      508.69      481.26      5.59 o
  -1   4   3      361.85      343.93      4.77 o
   0   4   3       21.97       27.01      1.54 o
   1   4   3      350.33      325.84      3.81 o
   2   4   3      502.55      482.65      4.77 o
   3   4   3      649.13      599.48      6.12 o
  -4   5   3      953.49      957.49     10.32 o
  -3   5   3       98.43      115.05      2.58 o
  -2   5   3     1574.86     1629.99     15.17 o
  -1   5   3      144.69      164.71      3.05 o
   0   5   3        2.45        2.36      0.88 o
   1   5   3      143.96      162.54      2.20 o
   2   5   3     1589.74     1625.53     14.21 o
   3   5   3      101.31      114.44      2.55 o
   4   5   3      951.41      958.22      9.48 o
  -5   6   3      152.62      158.96      3.83 o
  -4   6   3      220.24      241.92      4.07 o
  -3   6   3     1221.66     1219.24     11.43 o
  -2   6   3      102.54      104.20      3.22 o
  -1   6   3      159.97      142.37      2.91 o
   0   6   3      228.43      196.97      3.24 o
   1   6   3      157.85      139.69      1.99 o
   2   6   3      104.60      102.08      1.89 o
   3   6   3     1188.60     1200.35     11.71 o
   4   6   3      227.20      251.64      4.37 o
   5   6   3      150.80      164.08      3.73 o
  -6   7   3      316.50      325.93      5.62 o
  -5   7   3      152.97      149.97      3.24 o
  -4   7   3      464.49      491.62      5.68 o
  -3   7   3      257.45      256.60      4.68 o
  -2   7   3      369.42      362.20      5.27 o
  -1   7   3      371.34      390.00      5.12 o
   0   7   3     1406.62     1547.02     12.56 o
   1   7   3      360.34      377.00      4.57 o
   2   7   3      367.18      357.64      5.79 o
   3   7   3      256.11      249.23      3.83 o
   4   7   3      469.25      497.11      6.31 o
   5   7   3      154.71      152.89      3.58 o
   6   7   3      307.38      322.26      5.65 o
  -7   8   3      727.59      741.01     10.07 o
  -6   8   3       29.93       36.00      2.65 o
  -5   8   3      153.64      152.63      3.96 o
  -4   8   3       57.97       74.34      3.64 o
  -3   8   3      867.80      897.19     10.81 o
  -2   8   3      190.43      189.85      4.38 o
  -1   8   3      182.26      202.05      4.18 o
   0   8   3      507.69      507.73      8.03 o
   1   8   3      199.19      215.71      3.29 o
   2   8   3      191.88      189.97      3.71 o
   3   8   3      856.43      885.68     10.71 o
   4   8   3       55.17       68.22      3.58 o
   5   8   3      155.03      150.29      3.35 o
   6   8   3       31.13       36.04      2.89 o
   7   8   3      722.57      734.73     10.14 o
  -8   9   3      213.27      242.13      6.20 o
  -7   9   3      114.69      113.69      4.20 o
  -6   9   3      279.96      313.61      5.54 o
  -5   9   3      229.42      238.05      4.19 o
  -4   9   3      367.57      377.37      6.94 o
  -3   9   3       43.93       52.05      3.15 o
  -2   9   3      292.67      320.00      5.68 o
  -1   9   3       96.90       82.69      2.39 o
   0   9   3       55.52       69.34      3.13 o
   1   9   3       96.83       86.86      3.54 o
   2   9   3      282.19      314.15      5.19 o
   3   9   3       45.72       47.36      2.73 o
   4   9   3      366.05      385.95      7.05 o
   5   9   3      226.42      247.68      4.07 o
   6   9   3      280.73      321.76      5.56 o
   7   9   3      118.08      118.36      4.27 o
   8   9   3      219.94      248.94      5.91 o
  -9  10   3        4.45        3.92      2.11 o
  -8  10   3       11.44       10.22      2.64 o
  -7  10   3       71.26       76.91      3.56 o
  -6  10   3      224.11      216.12      4.39 o
  -5  10   3       92.18      109.93      4.54 o
  -4  10   3       12.94       15.93      2.49 o
  -3  10   3      261.14      295.43      5.86 o
  -2  10   3       94.44       97.55      3.55 o
  -1  10   3        9.87       10.36      2.70 o
   0  10   3      259.20      268.39      5.92 o
   1  10   3        9.63       10.43      2.65 o
   2  10   3       93.90       92.68      3.05 o
   3  10   3      263.92      303.79      6.03 o
   4  10   3       14.08       15.46      2.61 o
   5  10   3       90.31      104.26      4.71 o
   6  10   3      225.52      221.06      4.82 o
   7  10   3       72.20       74.27      3.18 o
   8  10   3       12.81       13.25      2.34 o
   9  10   3        4.22        4.72      2.51 o
 -10  11   3       14.99       16.27      2.79 o
  -9  11   3        6.74        7.77      2.43 o
  -8  11   3      100.41      112.94      4.74 o
  -7  11   3       31.27       32.41      2.15 o
  -6  11   3       50.61       66.74      4.57 o
  -5  11   3       25.14       28.04      4.79 o
  -4  11   3        2.87        3.81      2.40 o
  -3  11   3      332.80      343.65      6.61 o
  -2  11   3        4.94        7.69      1.58 o
  -1  11   3      304.68      331.50      8.92 o
   0  11   3       64.56       72.78      3.78 o
   1  11   3      308.06      339.76      6.69 o
   2  11   3        5.15        6.34      1.22 o
   3  11   3      333.15      345.14      7.04 o
   4  11   3        3.28        4.22      1.76 o
   5  11   3       27.43       33.87      3.07 o
   6  11   3       50.94       65.20      4.00 o
   7  11   3       32.25       37.73      2.67 o
   8  11   3      101.38      116.58      4.42 o
   9  11   3        6.90        2.96      2.44 o
  10  11   3       15.49       10.00      3.67 o
 -11  12   3        4.53        4.80      2.87 o
 -10  12   3       15.36       10.74      2.80 o
  -9  12   3       39.74       32.65      3.47 o
  -8  12   3       18.86       14.95      2.49 o
  -7  12   3       48.98       54.35      4.51 o
  -6  12   3       11.73       11.82      3.91 o
  -5  12   3       74.62       68.52      4.35 o
  -4  12   3       31.94       28.55      3.34 o
  -3  12   3       21.10       28.66      3.13 o
  -2  12   3       20.68       20.53      3.72 o
  -1  12   3      159.62      165.48      5.88 o
   0  12   3      307.79      324.54      6.69 o
   1  12   3      157.83      170.52      5.97 o
   2  12   3       20.53       18.89      3.65 o
   3  12   3       22.70       27.09      2.80 o
   4  12   3       30.87       25.50      3.04 o
   5  12   3       72.94       64.76      4.00 o
   6  12   3       11.33       10.04      3.06 o
   7  12   3       51.14       49.67      5.23 o
   8  12   3       18.17       15.42      2.76 o
   9  12   3       40.29       19.54      7.64 o
  10  12   3       14.39        3.71      3.23 o
  11  12   3        4.37        1.54      2.81 o
 -12  13   3        9.15       16.43      5.32 o
 -11  13   3       10.94        7.14      3.46 o
 -10  13   3        4.19        2.18      2.84 o
  -9  13   3       16.18       13.46      3.90 o
  -8  13   3       10.35       14.86      3.43 o
  -7  13   3       44.24       39.10      5.99 o
  -6  13   3       28.30       41.38      4.07 o
  -5  13   3       33.86       31.35      4.12 o
  -4  13   3      117.20      135.42      5.50 o
  -3  13   3        8.41        4.02      1.66 o
  -2  13   3       84.11      126.50      5.83 o
  -1  13   3       37.26       26.85      3.35 o
   0  13   3       73.22       89.58      4.93 o
   1  13   3       37.74       36.28      3.42 o
   2  13   3       84.09      118.13      5.41 o
   3  13   3        8.23        3.49      1.42 o
   4  13   3      116.84      128.48      5.54 o
   5  13   3       33.31       37.75      3.01 o
   6  13   3       28.42       38.33      4.57 o
   7  13   3       44.59       29.29      7.22 o
   8  13   3       10.35        6.37      3.31 o
   9  13   3       16.37        4.77      3.51 o
  10  13   3        4.14        2.60      2.82 o
  11  13   3       10.68        3.46      3.30 o
  12  13   3        9.06        3.85      3.97 o
 -11  14   3        4.34        7.06      4.20 o
 -10  14   3       10.89        9.27      3.65 o
  -9  14   3        6.66       11.05      4.44 o
  -8  14   3        7.88       11.89      4.12 o
  -7  14   3       74.09       86.58      6.90 o
  -6  14   3       31.74       12.99      5.98 o
  -5  14   3       11.84        6.06      3.71 o
  -4  14   3        3.08        1.57      1.86 o
  -3  14   3       59.31       74.44     13.84 o
  -2  14   3       17.26        7.35      3.04 o
  -1  14   3       12.50        7.72      4.00 o
   0  14   3        0.12        2.25      2.83 o
   1  14   3       13.20       15.10      3.08 o
   2  14   3       16.60       12.30      2.81 o
   3  14   3       58.36       81.47      8.51 o
   4  14   3        3.07        2.37      1.42 o
   5  14   3       12.07        7.44      2.43 o
   6  14   3       31.96       16.76      4.50 o
   7  14   3       73.65       90.83      8.03 o
   8  14   3        7.49        5.15      3.28 o
   9  14   3        6.35        4.17      3.35 o
  10  14   3       10.95        2.83      3.25 o
  11  14   3        4.34        9.42      4.22 o
  -9  15   3        5.29        3.13      3.34 o
  -8  15   3        9.17        7.62      4.34 o
  -7  15   3        5.45        2.08      3.81 o
  -6  15   3       16.93       12.64      5.60 o
  -5  15   3       46.71       36.45     14.08 o
  -4  15   3       55.76       39.76     15.10 o
  -3  15   3       14.55       -0.06      2.96 o
  -2  15   3        1.90        1.06      2.45 o
  -1  15   3       11.34        5.25      3.01 o
   0  15   3        6.24        2.30      2.88 o
   1  15   3       10.84        4.96      3.17 o
   2  15   3        1.88        3.54      2.48 o
   3  15   3       14.51        7.70      2.76 o
   4  15   3       55.94       42.01     18.01 o
   5  15   3       46.02        8.84      6.19 o
   6  15   3       16.75        3.73      4.47 o
   7  15   3        5.02        4.79      3.89 o
   8  15   3        9.44        4.17      3.48 o
   9  15   3        5.39        2.84      3.52 o
  -7  16   3       10.66       15.95      6.65 o
  -6  16   3        6.42        1.09      3.44 o
  -5  16   3        3.40        7.55      5.11 o
  -4  16   3       11.77        3.97      3.71 o
  -3  16   3        4.57        0.64      2.90 o
  -2  16   3        2.66        1.42      2.28 o
  -1  16   3        7.24        2.71      3.22 o
   0  16   3       27.82       -1.10      4.37 o
   1  16   3        7.23       -0.51      4.62 o
   2  16   3        2.56        0.87      3.47 o
   3  16   3        4.37       -0.19      4.06 o
   4  16   3       11.38        5.94      5.00 o
   5  16   3        3.42        2.17      4.78 o
   6  16   3        6.28        2.75      4.23 o
   7  16   3       10.64        5.77      5.93 o
  -5  17   3        2.46        4.83      4.86 o
  -4  17   3        0.94        0.07      4.48 o
  -3  17   3        3.41        2.56      4.12 o
  -2  17   3       29.01       16.96      8.23 o
  -1  17   3        7.20        0.62      4.67 o
   0  17   3        5.45       -0.71      5.89 o
   1  17   3        6.96        0.34      4.01 o
   2  17   3       28.76        0.67      8.96 o
   3  17   3        3.56        0.82      6.53 o
   4  17   3        0.96        2.85      4.51 o
   5  17   3        2.45        2.92      5.11 o
   0   0   4     8884.63     7624.12   1587.86 o
  -1   1   4     4415.54     4222.18     61.55 o
   0   1   4      748.69      695.85      6.90 o
   1   1   4     4484.93     4292.42     55.89 o
  -2   2   4     1193.82     1107.66     21.57 o
  -1   2   4      147.46      142.70      3.33 o
   0   2   4      160.08      132.27      2.06 o
   1   2   4      146.21      137.36      2.62 o
   2   2   4     1177.88     1079.59     13.69 o
  -3   3   4     1824.97     1790.96     25.21 o
  -2   3   4       27.55       32.20      1.52 o
  -1   3   4      791.04      800.91      7.87 o
   0   3   4      183.35      153.66      2.73 o
   1   3   4      768.03      773.17      7.37 o
   2   3   4       27.54       34.52      1.78 o
   3   3   4     1882.45     1844.29     22.69 o
  -4   4   4      760.65      813.04     13.42 o
  -3   4   4      174.94      176.59      3.18 o
  -2   4   4     1221.15     1165.11     11.44 o
  -1   4   4       36.47       45.88      2.13 o
   0   4   4     2710.93     2699.42     22.59 o
   1   4   4       34.64       40.62      2.00 o
   2   4   4     1255.34     1205.33     10.18 o
   3   4   4      172.09      171.88      3.43 o
   4   4   4      795.98      847.84     12.58 o
  -5   5   4      985.63      936.10     15.66 o
  -4   5   4       37.54       46.89      2.45 o
  -3   5   4      171.60      164.22      4.08 o
  -2   5   4      373.56      397.69      5.32 o
  -1   5   4     2796.64     2716.95     24.64 o
   0   5   4      853.26      891.51      8.72 o
   1   5   4     2841.07     2779.13     23.60 o
   2   5   4      371.26      392.73      4.66 o
   3   5   4      164.28      160.51      3.07 o
   4   5   4       38.99       46.57      2.18 o
   5   5   4     1029.29      972.36     14.97 o
  -6   6   4      719.78      673.79     11.90 o
  -5   6   4       62.15       70.28      2.85 o
  -4   6   4      312.99      293.14      4.21 o
  -3   6   4      133.73      157.10      3.73 o
  -2   6   4      545.49      577.38      6.76 o
  -1   6   4      989.51     1003.62     10.44 o
   0   6   4     1060.14     1029.75     10.17 o
   1   6   4      985.08     1006.06      9.05 o
   2   6   4      550.68      583.53      6.15 o
   3   6   4      138.89      161.65      3.30 o
   4   6   4      311.88      295.79      4.94 o
   5   6   4       60.27       67.27      2.73 o
   6   6   4      713.09      667.40     11.40 o
  -7   7   4      223.88      211.72      6.88 o
  -6   7   4      144.65      175.84      4.37 o
  -5   7   4      344.11      350.02      5.41 o
  -4   7   4       94.81      113.58      3.52 o
  -3   7   4       10.49       18.92      2.27 o
  -2   7   4      200.86      210.22      4.23 o
  -1   7   4      669.40      666.01      7.70 o
   0   7   4      148.53      143.50      2.49 o
   1   7   4      652.22      647.82      6.21 o
   2   7   4      199.58      208.28      3.19 o
   3   7   4       10.38       15.89      1.42 o
   4   7   4       91.17      108.76      3.33 o
   5   7   4      341.54      357.66      6.05 o
   6   7   4      142.51      169.27      4.93 o
   7   7   4      228.16      227.54      6.66 o
  -8   8   4        4.10        6.22      2.82 o
  -7   8   4      170.91      177.37      4.44 o
  -6   8   4       74.76       89.29      3.72 o
  -5   8   4       16.86       12.80      1.98 o
  -4   8   4       13.62       11.86      2.36 o
  -3   8   4       73.65       82.97      3.68 o
  -2   8   4     1250.48     1295.78     14.09 o
  -1   8   4       98.21       94.70      2.82 o
   0   8   4        4.81        5.05      0.73 o
   1   8   4      102.22      109.35      3.99 o
   2   8   4     1255.72     1297.92     14.53 o
   3   8   4       71.84       78.74      2.55 o
   4   8   4       12.46       12.81      1.75 o
   5   8   4       15.76       14.07      1.70 o
   6   8   4       75.07       86.46      3.30 o
   7   8   4      168.02      178.60      5.12 o
   8   8   4        4.89        6.24      3.44 o
  -9   9   4        4.13        5.10      3.08 o
  -8   9   4       85.81       79.98      3.92 o
  -7   9   4        6.37        7.16      2.01 o
  -6   9   4      137.72      160.91      4.50 o
  -5   9   4      176.42      187.57      5.52 o
  -4   9   4       21.29       22.26      2.62 o
  -3   9   4      115.60      140.24      4.22 o
  -2   9   4       98.43      104.74      4.05 o
  -1   9   4      661.54      685.20      8.68 o
   0   9   4       19.86       32.11      2.71 o
   1   9   4      670.33      698.06     10.09 o
   2   9   4      102.63      108.74      4.02 o
   3   9   4      116.67      136.78      4.36 o
   4   9   4       20.47       21.58      3.02 o
   5   9   4      175.34      187.72      4.14 o
   6   9   4      135.31      160.62      4.79 o
   7   9   4        6.12        5.64      2.20 o
   8   9   4       85.84       90.99      4.08 o
   9   9   4        5.05       10.08      3.38 o
 -10  10   4      160.94      181.38      7.43 o
  -9  10   4       28.22       30.23      3.10 o
  -8  10   4       20.33       14.01      2.45 o
  -7  10   4       95.50       95.49      4.66 o
  -6  10   4       48.63       66.13      4.70 o
  -5  10   4      108.94      112.38      5.29 o
  -4  10   4      153.58      164.77      5.21 o
  -3  10   4       70.77       71.72      4.10 o
  -2  10   4       87.51       76.88      3.44 o
  -1  10   4       59.06       66.13      4.34 o
   0  10   4      568.90      617.68      9.58 o
   1  10   4       60.46       68.98      3.85 o
   2  10   4       83.95       73.27      3.29 o
   3  10   4       71.35       71.27      3.66 o
   4  10   4      153.29      171.43      5.04 o
   5  10   4      108.58      110.12      4.78 o
   6  10   4       48.39       60.31      2.89 o
   7  10   4       95.28       94.25      3.59 o
   8  10   4       19.83       16.97      2.76 o
   9  10   4       27.03       31.96      3.44 o
  10  10   4      157.49      176.19      7.97 o
 -11  11   4       48.41       37.19     15.34 o
 -10  11   4        5.67        8.14      2.56 o
  -9  11   4       32.51       33.98      3.22 o
  -8  11   4        6.67        6.50      2.75 o
  -7  11   4       80.86       85.35      5.34 o
  -6  11   4       11.33        9.54      2.88 o
  -5  11   4      149.55      179.39      6.16 o
  -4  11   4       17.93       15.12      3.02 o
  -3  11   4       69.69       80.12      4.05 o
  -2  11   4       11.98       18.00      2.09 o
  -1  11   4       90.78      109.75      5.52 o
   0  11   4        2.10        4.04      2.35 o
   1  11   4       89.67      100.37      5.35 o
   2  11   4       12.82       16.28      3.22 o
   3  11   4       70.20       77.48      3.74 o
   4  11   4       18.38       12.72      2.78 o
   5  11   4      147.18      172.20      5.65 o
   6  11   4       11.25       13.68      2.71 o
   7  11   4       83.32       83.67      3.28 o
   8  11   4        5.92        6.16      2.02 o
   9  11   4       32.89       39.52      5.01 o
  10  11   4        5.56        4.56      2.55 o
  11  11   4       47.97       18.64      7.88 o
 -12  12   4        1.18        5.34      4.67 o
 -11  12   4        4.56        5.81      2.79 o
 -10  12   4        4.84        3.39      2.96 o
  -9  12   4       10.60        9.20      3.27 o
  -8  12   4       40.20       43.96      4.73 o
  -7  12   4        8.25        9.07      3.13 o
  -6  12   4        6.34       12.11      3.13 o
  -5  12   4        8.07        9.30      3.04 o
  -4  12   4       41.18       55.33      4.22 o
  -3  12   4        5.90        4.82      2.22 o
  -2  12   4       61.38       75.79      5.27 o
  -1  12   4        1.57        0.68      2.36 o
   0  12   4      168.06      221.21      6.63 o
   1  12   4        1.91        6.45      2.41 o
   2  12   4       59.06       68.69      5.23 o
   3  12   4        6.07        4.26      2.13 o
   4  12   4       39.91       46.06      3.47 o
   5  12   4        7.71        7.65      2.56 o
   6  12   4        6.53        8.53      2.97 o
   7  12   4        8.21        4.08      2.71 o
   8  12   4       39.60       27.30      7.34 o
   9  12   4       10.84        2.36      3.22 o
  10  12   4        4.97        1.49      2.59 o
  11  12   4        4.55        2.50      3.05 o
  12  12   4        1.17        0.80      5.21 o
 -11  13   4        2.21        2.85      3.35 o
 -10  13   4        6.77        2.76      4.02 o
  -9  13   4       30.32       19.90      5.75 o
  -8  13   4        0.26        3.82      2.53 o
  -7  13   4        3.68        2.97      2.83 o
  -6  13   4       88.81      102.22      6.20 o
  -5  13   4       16.80       11.90      3.27 o
  -4  13   4       27.86       31.28      3.04 o
  -3  13   4       13.33       16.80      2.36 o
  -2  13   4        5.21        6.32      3.38 o
  -1  13   4       29.89       29.08      3.64 o
   0  13   4       48.59       46.14      4.00 o
   1  13   4       31.29       30.17      3.65 o
   2  13   4        5.75        7.74      3.38 o
   3  13   4       12.74       18.29      3.80 o
   4  13   4       27.97       28.12      3.29 o
   5  13   4       16.54        7.75      2.97 o
   6  13   4       90.48      115.71      5.04 o
   7  13   4        4.15        2.11      2.72 o
   8  13   4        0.23       -0.44      2.23 o
   9  13   4       30.21       14.30      4.29 o
  10  13   4        7.01        6.33      3.49 o
  11  13   4        2.12        8.21      3.98 o
 -10  14   4        4.98        5.42      3.44 o
  -9  14   4       14.10        5.87      4.58 o
  -8  14   4       15.54       12.94      3.89 o
  -7  14   4       16.75       19.20      5.43 o
  -6  14   4        4.08        2.44      2.18 o
  -5  14   4       13.72       14.76      4.21 o
  -4  14   4        4.94        2.16      3.11 o
  -3  14   4       61.93       41.05     12.22 o
  -2  14   4        9.42        5.00      2.75 o
  -1  14   4        1.38        0.71      2.34 o
   0  14   4        7.18        3.76      2.87 o
   1  14   4        1.07        0.63      2.40 o
   2  14   4        8.75        3.35      2.96 o
   3  14   4       64.08       47.43     13.34 o
   4  14   4        4.69        1.88      1.78 o
   5  14   4       13.98        7.44      2.91 o
   6  14   4        3.92       -0.23      1.89 o
   7  14   4       16.93        8.66      3.38 o
   8  14   4       15.51        7.79      3.91 o
   9  14   4       13.91       13.83      4.34 o
  10  14   4        5.13        2.64      3.25 o
  -9  15   4        8.46       13.38      4.74 o
  -8  15   4        1.70        7.76      4.36 o
  -7  15   4        1.73        2.53      3.13 o
  -6  15   4        1.70        7.65      4.94 o
  -5  15   4       10.72       14.01      6.44 o
  -4  15   4       33.75        8.08      4.25 o
  -3  15   4       56.10       56.12     14.14 o
  -2  15   4        5.28        2.06      3.34 o
  -1  15   4       11.54        5.28      3.24 o
   0  15   4       12.85        3.87      3.23 o
   1  15   4       10.74        6.64      3.18 o
   2  15   4        5.35        2.72      2.78 o
   3  15   4       55.99       59.32     13.96 o
   4  15   4       34.75       10.65      4.99 o
   5  15   4       11.38        0.77      3.32 o
   6  15   4        1.87       -2.39      2.85 o
   7  15   4        1.83       -1.20      3.67 o
   8  15   4        1.52        4.11      4.07 o
   9  15   4        8.23        5.23      5.29 o
  -7  16   4       13.09        1.22      4.49 o
  -6  16   4        4.33        3.96      3.19 o
  -5  16   4       24.45       21.50      9.62 o
  -4  16   4        4.11        1.01      3.60 o
  -3  16   4       18.79        4.38      3.64 o
  -2  16   4        4.17       -0.65      2.33 o
  -1  16   4        3.48        0.53      2.56 o
   0  16   4       45.49       13.60      8.23 o
   1  16   4        3.53        0.79      2.28 o
   2  16   4        4.25        1.85      3.71 o
   3  16   4       18.57        3.76      5.73 o
   4  16   4        4.15        4.16      4.69 o
   5  16   4       24.60        3.77      5.45 o
   6  16   4        4.09       -2.47      3.33 o
   7  16   4       13.30        6.34      5.18 o
  -4  17   4       13.18        7.45      5.03 o
  -3  17   4        3.65        2.46      4.19 o
  -2  17   4        2.50        0.89      4.46 o
  -1  17   4       29.26        2.49      4.81 o
   0  17   4       11.06        0.63      4.36 o
   1  17   4       28.93        0.35      4.69 o
   2  17   4        2.57        1.61      6.37 o
   3  17   4        3.54       -2.22      5.17 o
   4  17   4       13.29        4.53      6.72 o
   0   1   5     2998.30     2994.66     29.10 o
  -1   2   5      651.74      673.22     10.04 o
   0   2   5      333.46      354.69      4.74 o
   1   2   5      638.81      672.02      7.27 o
  -2   3   5     2828.07     2782.77     25.83 o
  -1   3   5      721.66      753.52      8.53 o
   0   3   5      575.35      630.04      6.22 o
   1   3   5      724.23      753.76      7.17 o
   2   3   5     2871.42     2783.40     25.36 o
  -3   4   5     2405.55     2406.38     23.66 o
  -2   4   5      718.00      739.54      7.55 o
  -1   4   5     1263.61     1194.24     11.34 o
   0   4   5      546.60      555.52      6.86 o
   1   4   5     1253.57     1183.28     11.39 o
   2   4   5      725.66      733.04      7.72 o
   3   4   5     2418.81     2420.93     22.02 o
  -4   5   5      261.89      263.11      4.29 o
  -3   5   5      319.84      362.80      5.21 o
  -2   5   5      673.17      641.01      7.52 o
  -1   5   5      324.34      351.55      5.14 o
   0   5   5      204.65      170.66      3.94 o
   1   5   5      320.03      340.26      4.61 o
   2   5   5      667.68      634.22      7.51 o
   3   5   5      323.88      368.44      4.75 o
   4   5   5      247.08      251.00      4.28 o
  -5   6   5      368.74      368.01      5.34 o
  -4   6   5      116.76      120.30      3.48 o
  -3   6   5      471.61      481.63      6.59 o
  -2   6   5       10.06       13.78      1.89 o
  -1   6   5      415.62      393.08      5.57 o
   0   6   5      482.56      534.12      6.30 o
   1   6   5      419.01      399.20      5.43 o
   2   6   5        9.88       13.33      1.56 o
   3   6   5      470.13      489.98      6.16 o
   4   6   5      115.22      117.74      3.19 o
   5   6   5      372.74      375.37      5.71 o
  -6   7   5      195.02      216.18      5.09 o
  -5   7   5       65.27       82.21      3.09 o
  -4   7   5      317.44      320.10      5.99 o
  -3   7   5       78.64       75.93      3.02 o
  -2   7   5     1055.36     1047.73     12.14 o
  -1   7   5        7.77       10.37      1.85 o
   0   7   5        0.55        1.64      1.21 o
   1   7   5        8.33       10.14      1.53 o
   2   7   5     1056.91     1053.25     10.36 o
   3   7   5       77.93       71.91      2.37 o
   4   7   5      320.39      320.76      5.30 o
   5   7   5       63.27       77.65      3.26 o
   6   7   5      198.67      218.16      4.80 o
  -7   8   5      155.25      158.84      4.17 o
  -6   8   5      107.81      112.90      3.83 o
  -5   8   5       18.44       17.20      3.03 o
  -4   8   5       50.16       58.55      3.10 o
  -3   8   5      296.37      296.83      6.32 o
  -2   8   5       99.18      106.83      3.87 o
  -1   8   5      826.39      800.53      9.88 o
   0   8   5       52.42       58.05      2.36 o
   1   8   5      829.90      804.72      8.85 o
   2   8   5       98.48      106.30      2.70 o
   3   8   5      304.67      304.98      4.59 o
   4   8   5       48.74       54.75      2.45 o
   5   8   5       18.71       16.67      2.03 o
   6   8   5      105.78      111.95      3.73 o
   7   8   5      150.31      153.26      5.42 o
  -8   9   5       22.61       20.99      2.93 o
  -7   9   5       20.81       23.26      2.56 o
  -6   9   5       69.69       76.97      4.27 o
  -5   9   5        8.20        5.81      2.54 o
  -4   9   5      117.95      119.74      4.77 o
  -3   9   5       15.74       13.09      2.31 o
  -2   9   5      138.02      152.24      3.85 o
  -1   9   5       30.77       40.07      2.79 o
   0   9   5       80.33       71.76      2.12 o
   1   9   5       30.21       35.10      3.82 o
   2   9   5      132.53      139.53      4.21 o
   3   9   5       14.29       15.85      2.49 o
   4   9   5      115.22      116.46      2.76 o
   5   9   5        8.73        7.87      1.61 o
   6   9   5       70.06       85.59      3.42 o
   7   9   5       21.80       25.49      3.04 o
   8   9   5       19.87       23.76      3.56 o
  -9  10   5        8.65       10.42      2.51 o
  -8  10   5       28.55       29.97      3.11 o
  -7  10   5       52.75       59.59      4.19 o
  -6  10   5        6.45        7.53      2.71 o
  -5  10   5      158.30      178.61      5.93 o
  -4  10   5       57.50       70.87      3.86 o
  -3  10   5      124.34      121.63      4.64 o
  -2  10   5       44.85       50.64      3.42 o
  -1  10   5       65.40       77.98      2.42 o
   0  10   5       86.50       85.20      4.73 o
   1  10   5       62.29       84.25      4.56 o
   2  10   5       43.42       44.90      4.68 o
   3  10   5      119.82      121.19      4.87 o
   4  10   5       57.87       62.70      3.75 o
   5  10   5      158.21      182.71      6.73 o
   6  10   5        6.54        7.20      2.10 o
   7  10   5       51.87       53.08      3.54 o
   8  10   5       28.82       28.97      3.29 o
   9  10   5        9.59       12.85      2.79 o
 -10  11   5        9.72        9.17      2.59 o
  -9  11   5       23.59       15.02      3.08 o
  -8  11   5        1.12        1.31      2.45 o
  -7  11   5       17.01       20.23      3.50 o
  -6  11   5        5.74        9.99      3.52 o
  -5  11   5       30.02       38.80      3.97 o
  -4  11   5       30.96       41.93      3.42 o
  -3  11   5       27.99       39.09      3.38 o
  -2  11   5       56.62       54.85      3.15 o
  -1  11   5        3.90        4.16      2.31 o
   0  11   5       85.19       88.54      4.63 o
   1  11   5        3.67        1.81      2.56 o
   2  11   5       56.64       59.85      4.57 o
   3  11   5       27.87       32.95      3.22 o
   4  11   5       32.71       45.14      4.21 o
   5  11   5       29.40       35.34      3.49 o
   6  11   5        5.24        9.48      2.88 o
   7  11   5       16.64       12.84      2.27 o
   8  11   5        1.22        1.02      1.59 o
   9  11   5       23.59       14.82      3.46 o
  10  11   5       10.32        8.54      2.97 o
 -11  12   5        1.02       -2.43      2.80 o
 -10  12   5       59.00       54.62     12.24 o
  -9  12   5        2.58        1.87      3.23 o
  -8  12   5        2.77        5.51      2.94 o
  -7  12   5        8.20       10.50      3.40 o
  -6  12   5       15.43       12.58      3.27 o
  -5  12   5       81.47      101.13      5.18 o
  -4  12   5        7.72        7.44      2.29 o
  -3  12   5       48.54       54.30      3.01 o
  -2  12   5       14.25       17.62      3.73 o
  -1  12   5       86.64      102.68      5.07 o
   0  12   5       89.35      102.42      5.48 o
   1  12   5       85.40      103.19      4.97 o
   2  12   5       14.60       17.60      3.68 o
   3  12   5       47.25       56.16      5.37 o
   4  12   5        7.13        7.26      2.57 o
   5  12   5       83.16      110.29      5.20 o
   6  12   5       15.80        9.23      3.54 o
   7  12   5        8.80        5.27      3.12 o
   8  12   5        3.00        2.20      3.03 o
   9  12   5        2.72        3.55      2.71 o
  10  12   5       59.89       45.02     10.35 o
  11  12   5        0.90        5.41      3.29 o
 -11  13   5        8.81        5.42      3.99 o
 -10  13   5        4.20        1.62      2.74 o
  -9  13   5        1.07        3.31      3.32 o
  -8  13   5       43.52       39.95      7.00 o
  -7  13   5       12.86        8.75      3.63 o
  -6  13   5       10.70       12.54      3.85 o
  -5  13   5        2.37       -0.95      2.04 o
  -4  13   5        3.50       -0.54      2.08 o
  -3  13   5        1.70        0.69      1.06 o
  -2  13   5       43.39       40.60      7.46 o
  -1  13   5       40.09       28.27      4.98 o
   0  13   5        8.38        4.91      3.19 o
   1  13   5       40.39       37.22      4.85 o
   2  13   5       44.57       53.62      4.75 o
   3  13   5        1.75        1.27      1.99 o
   4  13   5        3.58        1.84      2.09 o
   5  13   5        2.82        2.57      2.36 o
   6  13   5       10.26        7.72      2.91 o
   7  13   5       13.29        8.56      3.41 o
   8  13   5       44.18       25.09      9.22 o
   9  13   5        1.09        4.40      3.15 o
  10  13   5        4.13        1.84      3.04 o
  11  13   5        9.12        6.94      3.91 o
 -10  14   5        2.30       -2.52      4.33 o
  -9  14   5       19.14        7.98      3.82 o
  -8  14   5       21.53       16.19      5.15 o
  -7  14   5        7.03        6.09      4.23 o
  -6  14   5        2.35        0.72      2.63 o
  -5  14   5        3.87        2.54      4.21 o
  -4  14   5       10.83        6.52      3.59 o
  -3  14   5      131.38      164.15      7.22 o
  -2  14   5       12.08        6.44      3.15 o
  -1  14   5        7.44        4.16      3.22 o
   0  14   5        0.23        0.41      2.75 o
   1  14   5        7.58        2.63      2.96 o
   2  14   5       11.54        6.28      3.66 o
   3  14   5      132.44      160.79     14.30 o
   4  14   5       10.66        3.05      3.09 o
   5  14   5        3.82        3.00      2.94 o
   6  14   5        2.63       -0.06      1.76 o
   7  14   5        7.52        6.74      3.03 o
   8  14   5       21.61       10.38      3.83 o
   9  14   5       19.05        9.34      4.00 o
  10  14   5        2.23        3.14      3.65 o
  -8  15   5        4.32        7.41      5.04 o
  -7  15   5        4.11        1.66      3.80 o
  -6  15   5        3.64        2.00      4.61 o
  -5  15   5        4.80        1.32      3.45 o
  -4  15   5       24.92        8.65      4.59 o
  -3  15   5        3.98       -0.26      2.68 o
  -2  15   5        7.34        3.47      3.62 o
  -1  15   5        5.50        5.45      3.24 o
   0  15   5        1.18        0.72      2.67 o
   1  15   5        5.67        3.11      3.80 o
   2  15   5        7.76        8.27      3.71 o
   3  15   5        3.58        2.02      2.62 o
   4  15   5       25.19       14.42      4.69 o
   5  15   5        5.01        3.74      3.03 o
   6  15   5        3.76        2.23      2.94 o
   7  15   5        3.78        5.20      3.37 o
   8  15   5        4.49        4.61      4.12 o
  -6  16   5       14.36       15.32      6.28 o
  -5  16   5        7.32        1.35      4.56 o
  -4  16   5        6.85        2.29      2.81 o
  -3  16   5        5.94        4.14      3.72 o
  -2  16   5        3.76        1.81      4.23 o
  -1  16   5        7.39       -0.57      3.09 o
   0  16   5       16.71        4.88      3.65 o
   1  16   5        7.70        2.82      3.37 o
   2  16   5        3.98        4.69      3.49 o
   3  16   5        6.18        4.40      3.39 o
   4  16   5        7.09       -0.09      3.85 o
   5  16   5        6.89        4.75      4.91 o
   6  16   5       14.13        6.05      5.63 o
  -2  17   5        1.49       -0.09      4.23 o
  -1  17   5       12.03        0.81      4.72 o
   0  17   5        0.47       -0.46      4.90 o
   1  17   5       12.02       -0.12      4.65 o
   2  17   5        1.37       -2.68      5.70 o
   0   0   6    34057.55    39098.14   1677.54 o
  -1   1   6     1976.01     1916.46     31.01 o
   0   1   6       29.71       23.49      2.68 o
   1   1   6     1925.58     1883.22     31.75 o
  -2   2   6     3565.25     3694.23     59.04 o
  -1   2   6      243.52      240.75      6.00 o
   0   2   6      125.63      117.60      2.95 o
   1   2   6      242.70      236.36      5.07 o
   2   2   6     3482.28     3532.73     48.67 o
  -3   3   6     1220.63     1175.50     17.24 o
  -2   3   6      929.21      928.57     10.27 o
  -1   3   6      213.82      216.05      3.14 o
   0   3   6      982.78     1014.41      9.45 o
   1   3   6      207.20      207.85      3.41 o
   2   3   6      924.91      928.18      9.81 o
   3   3   6     1243.08     1211.56     18.14 o
  -4   4   6     1224.03     1162.89     19.63 o
  -3   4   6      260.33      235.49      4.22 o
  -2   4   6      280.70      250.61      3.82 o
  -1   4   6      173.06      192.83      3.28 o
   0   4   6      182.29      174.30      2.95 o
   1   4   6      169.61      181.59      3.47 o
   2   4   6      267.73      235.72      4.16 o
   3   4   6      261.50      236.94      4.80 o
   4   4   6     1213.70     1168.65     17.31 o
  -5   5   6      929.27      929.67     13.75 o
  -4   5   6       46.70       59.29      2.56 o
  -3   5   6       77.86       91.53      2.93 o
  -2   5   6        3.89        4.80      1.19 o
  -1   5   6      499.52      463.68      6.31 o
   0   5   6       20.04       17.24      1.64 o
   1   5   6      484.71      441.55      6.01 o
   2   5   6        3.36        3.51      1.32 o
   3   5   6       81.27       89.79      3.20 o
   4   5   6       48.49       59.95      3.04 o
   5   5   6      882.53      897.41     15.07 o
  -6   6   6       21.47       26.10      2.87 o
  -5   6   6       66.01       76.70      3.80 o
  -4   6   6      669.34      675.87      8.99 o
  -3   6   6       23.52       27.19      2.09 o
  -2   6   6      618.17      596.21      8.14 o
  -1   6   6        1.45        2.66      1.14 o
   0   6   6      267.36      267.69      4.86 o
   1   6   6        1.23        0.66      1.26 o
   2   6   6      615.84      598.80      7.35 o
   3   6   6       25.30       26.25      2.37 o
   4   6   6      662.17      659.48      8.49 o
   5   6   6       68.29       76.31      3.52 o
   6   6   6       16.56       20.00      4.35 o
  -7   7   6       25.59       24.02      3.67 o
  -6   7   6       26.08       25.59      2.51 o
  -5   7   6       33.08       40.57      3.45 o
  -4   7   6      374.27      382.49      6.41 o
  -3   7   6      712.22      718.84      9.37 o
  -2   7   6      105.04      104.00      3.48 o
  -1   7   6      406.91      421.08      6.34 o
   0   7   6       39.90       42.36      2.16 o
   1   7   6      416.97      425.26      6.05 o
   2   7   6      104.50      110.55      3.49 o
   3   7   6      698.45      694.56      8.31 o
   4   7   6      381.50      386.83      6.16 o
   5   7   6       31.81       38.51      2.88 o
   6   7   6       27.40       27.53      3.21 o
   7   7   6       29.10       40.08      3.98 o
  -8   8   6      504.87      533.86     12.15 o
  -7   8   6       89.40       96.17      3.84 o
  -6   8   6        5.48        7.13      2.25 o
  -5   8   6      110.63      119.89      4.78 o
  -4   8   6      128.31      133.12      4.51 o
  -3   8   6        0.32        1.03      1.78 o
  -2   8   6       17.70       25.78      2.62 o
  -1   8   6      129.63      151.03      4.39 o
   0   8   6        6.77        6.84      1.49 o
   1   8   6      132.00      154.25      3.76 o
   2   8   6       20.15       24.28      1.77 o
   3   8   6        0.28        2.63      1.45 o
   4   8   6      124.82      130.04      3.62 o
   5   8   6      110.75      119.69      4.09 o
   6   8   6        5.36        4.42      2.13 o
   7   8   6       91.42      101.21      4.41 o
   8   8   6      511.43      544.35     13.16 o
  -9   9   6       15.82       14.80      4.72 o
  -8   9   6        1.26        3.16      2.19 o
  -7   9   6       44.76       54.42      4.10 o
  -6   9   6        9.53        8.00      2.67 o
  -5   9   6      108.35      110.37      4.80 o
  -4   9   6      155.24      172.41      5.15 o
  -3   9   6      126.61      134.60      4.61 o
  -2   9   6      123.25      152.30      5.27 o
  -1   9   6       29.11       33.74      2.50 o
   0   9   6        0.39        0.21      0.92 o
   1   9   6       32.86       46.42      2.78 o
   2   9   6      124.37      144.21      3.38 o
   3   9   6      122.63      131.82      3.39 o
   4   9   6      156.35      168.88      3.63 o
   5   9   6      109.02      111.66      3.06 o
   6   9   6        9.43        8.33      2.21 o
   7   9   6       46.43       64.70      3.80 o
   8   9   6        1.36        4.19      2.14 o
   9   9   6       15.91       19.45      4.70 o
 -10  10   6       27.33       23.66      5.14 o
  -9  10   6        6.30        4.82      2.30 o
  -8  10   6        8.78        8.94      3.04 o
  -7  10   6       30.56       36.06      3.95 o
  -6  10   6      285.34      292.08      7.39 o
  -5  10   6       98.30      102.35      4.81 o
  -4  10   6      154.23      184.61      5.84 o
  -3  10   6       67.69       66.90      3.74 o
  -2  10   6      115.32      133.56      4.17 o
  -1  10   6       43.66       46.71      2.73 o
   0  10   6       93.11      120.25      2.74 o
   1  10   6       45.01       46.78      5.14 o
   2  10   6      117.37      128.76      5.73 o
   3  10   6       69.09       65.63      3.56 o
   4  10   6      158.22      190.59      6.26 o
   5  10   6       98.90      101.89      3.11 o
   6  10   6      285.17      287.69      6.33 o
   7  10   6       29.98       32.80      3.53 o
   8  10   6        8.71        7.77      2.37 o
   9  10   6        6.49        3.24      2.39 o
  10  10   6       28.23       15.79      6.39 o
 -11  11   6        8.55        6.77      4.78 o
 -10  11   6        1.77       -1.10      2.12 o
  -9  11   6       10.13        9.75      3.15 o
  -8  11   6       25.24       29.70      4.21 o
  -7  11   6       59.83       63.68      5.50 o
  -6  11   6       45.19       49.08      4.36 o
  -5  11   6      186.93      235.03      7.60 o
  -4  11   6      129.28      125.35      5.22 o
  -3  11   6       31.29       27.82      3.64 o
  -2  11   6       11.00        8.90      2.41 o
  -1  11   6      208.19      220.15      3.52 o
   0  11   6      115.49      126.91      5.16 o
   1  11   6      212.74      243.17      7.60 o
   2  11   6       11.23       13.65      3.73 o
   3  11   6       31.68       29.81      3.73 o
   4  11   6      128.88      123.19      5.16 o
   5  11   6      194.14      254.16      7.67 o
   6  11   6       44.77       38.16      4.42 o
   7  11   6       58.83       56.57      4.53 o
   8  11   6       24.59       23.12      3.47 o
   9  11   6        9.86        7.85      3.40 o
  10  11   6        1.96        2.29      2.42 o
  11  11   6        8.61        7.34      5.71 o
 -11  12   6        0.85        1.81      3.22 o
 -10  12   6        0.23        0.17      2.79 o
  -9  12   6        1.61        2.06      2.75 o
  -8  12   6        2.13        1.02      2.40 o
  -7  12   6        5.38        8.13      3.56 o
  -6  12   6       56.50       72.22      6.06 o
  -5  12   6       49.29       51.43      6.41 o
  -4  12   6       46.32       31.99      5.86 o
  -3  12   6       58.02       69.96      7.50 o
  -2  12   6       21.67       24.44      2.61 o
  -1  12   6       55.63       57.87      5.12 o
   0  12   6      165.34      200.05      7.22 o
   1  12   6       57.58       72.71      5.59 o
   2  12   6       21.58       28.95      4.86 o
   3  12   6       57.70       64.22      7.34 o
   4  12   6       48.39       42.52      4.66 o
   5  12   6       48.44       44.41      4.88 o
   6  12   6       55.88       61.15     10.32 o
   7  12   6        5.50        6.31      3.11 o
   8  12   6        2.01        1.37      2.66 o
   9  12   6        1.56        1.03      2.65 o
  10  12   6        0.16       -1.35      2.63 o
  11  12   6        0.89        3.28      3.23 o
 -10  13   6        2.33        2.58      2.73 o
  -9  13   6        2.86        2.73      2.95 o
  -8  13   6        7.70        6.40      3.45 o
  -7  13   6       26.66       26.93      5.23 o
  -6  13   6       37.35       42.14      6.51 o
  -5  13   6        9.65        9.60      3.15 o
  -4  13   6       10.60        7.11      3.03 o
  -3  13   6       28.77       20.26      6.67 o
  -2  13   6       18.43       14.32      4.22 o
  -1  13   6       63.02       62.88     13.53 o
   0  13   6        3.35        1.83      3.17 o
   1  13   6       61.73       49.56     16.12 o
   2  13   6       19.11       10.91      4.72 o
   3  13   6       26.95       12.65      5.23 o
   4  13   6       10.46        7.06      3.47 o
   5  13   6        9.84        6.82      2.75 o
   6  13   6       36.23       35.88      7.16 o
   7  13   6       26.25       15.17      5.44 o
   8  13   6        7.91        6.03      3.47 o
   9  13   6        2.99       -0.40      3.20 o
  10  13   6        2.38       -0.06      2.79 o
  -9  14   6        0.98       -0.04      3.58 o
  -8  14   6        2.60        7.77      4.42 o
  -7  14   6        4.27        3.89      4.53 o
  -6  14   6        5.19        4.63      4.07 o
  -5  14   6       15.06       11.41      4.64 o
  -4  14   6       18.16        6.54      4.70 o
  -3  14   6       66.69       61.34     14.69 o
  -2  14   6       39.03       23.04      8.69 o
  -1  14   6        5.17        2.74      3.54 o
   0  14   6       34.04       13.05      6.53 o
   1  14   6        5.40        3.51      3.49 o
   2  14   6       37.52       26.08      9.54 o
   3  14   6       64.99       62.27     15.76 o
   4  14   6       18.97       14.96      4.49 o
   5  14   6       15.36        9.93      4.64 o
   6  14   6        5.32        6.76      4.16 o
   7  14   6        3.78        8.25      4.22 o
   8  14   6        2.67        0.32      3.40 o
   9  14   6        1.01        3.43      2.98 o
  -7  15   6        3.56        5.53      4.62 o
  -6  15   6        6.44        4.18      3.81 o
  -5  15   6       10.16        6.27      4.21 o
  -4  15   6        5.17        1.17      3.88 o
  -3  15   6       12.67        7.29      3.96 o
  -2  15   6        5.84        1.71      3.19 o
  -1  15   6        3.47        0.91      3.51 o
   0  15   6        0.30        1.33      2.93 o
   1  15   6        3.70        3.52      3.97 o
   2  15   6        5.51        4.92      4.64 o
   3  15   6       13.36        7.16      4.30 o
   4  15   6        4.80        5.00      3.78 o
   5  15   6        9.83        3.76      3.70 o
   6  15   6        6.48        2.98      3.56 o
   7  15   6        3.45        2.89      3.56 o
  -5  16   6        2.92        7.22      5.22 o
  -4  16   6        9.96        8.32      4.14 o
  -3  16   6        3.24        2.35      3.62 o
  -2  16   6        1.86        1.40      3.60 o
  -1  16   6        0.28        1.03      2.89 o
   0  16   6        0.56        0.73      3.13 o
   1  16   6        0.27       -0.02      3.15 o
   2  16   6        1.99        4.52      4.22 o
   3  16   6        3.41        2.97      3.96 o
   4  16   6        9.86        5.46      4.51 o
   5  16   6        2.90        4.31      4.45 o
   0   1   7      357.78      342.73      5.40 o
  -1   2   7     1192.62     1130.60     16.16 o
   0   2   7       22.40       25.52      2.57 o
   1   2   7     1173.18     1118.44     15.14 o
  -2   3   7      965.26      966.65     14.42 o
  -1   3   7      457.50      474.08      7.15 o
   0   3   7      301.76      316.20      4.52 o
   1   3   7      460.05      470.23      6.84 o
   2   3   7      964.68      949.58     11.08 o
  -3   4   7      477.71      452.73      5.74 o
  -2   4   7       11.76       10.86      1.38 o
  -1   4   7      673.34      655.41      7.66 o
   0   4   7      373.76      390.18      5.83 o
   1   4   7      688.39      683.09      8.23 o
   2   4   7       11.43       13.25      1.79 o
   3   4   7      503.24      482.18      6.66 o
  -4   5   7      912.27      880.92     12.53 o
  -3   5   7       88.33       82.02      2.54 o
  -2   5   7      126.94      137.48      4.18 o
  -1   5   7       30.18       31.62      1.86 o
   0   5   7      877.31      867.17     11.28 o
   1   5   7       29.74       33.97      2.47 o
   2   5   7      131.15      140.30      4.02 o
   3   5   7       84.71       80.74      3.11 o
   4   5   7      942.07      918.70     11.43 o
  -5   6   7     1185.40     1226.10     15.23 o
  -4   6   7      293.59      316.40      6.52 o
  -3   6   7      206.64      228.56      4.61 o
  -2   6   7        1.85        2.88      1.24 o
  -1   6   7      385.17      404.13      7.63 o
   0   6   7        0.25       -0.52      0.88 o
   1   6   7      406.15      432.29      6.18 o
   2   6   7        2.18        3.21      1.56 o
   3   6   7      208.97      226.66      4.43 o
   4   6   7      298.40      309.05      6.29 o
   5   6   7     1189.21     1210.66     13.57 o
  -6   7   7      148.10      133.12      4.80 o
  -5   7   7      120.74      143.43      4.42 o
  -4   7   7      455.93      449.67      7.46 o
  -3   7   7       71.25       72.25      3.58 o
  -2   7   7      115.35      122.01      3.87 o
  -1   7   7       91.05       88.60      3.82 o
   0   7   7       93.51      110.11      3.06 o
   1   7   7       90.84       90.89      3.69 o
   2   7   7      115.51      123.22      3.72 o
   3   7   7       72.60       75.22      2.90 o
   4   7   7      450.30      445.73      7.67 o
   5   7   7      117.70      135.93      4.22 o
   6   7   7      141.08      126.91      4.64 o
  -7   8   7      360.00      394.25      7.52 o
  -6   8   7      195.90      231.60      6.90 o
  -5   8   7       68.39       80.12      4.10 o
  -4   8   7      123.17      135.86      5.06 o
  -3   8   7      372.13      358.19      8.04 o
  -2   8   7      265.54      267.81      5.97 o
  -1   8   7       38.99       48.52      3.38 o
   0   8   7      524.38      501.83      7.18 o
   1   8   7       38.11       43.18      3.17 o
   2   8   7      260.88      262.79      5.23 o
   3   8   7      358.70      333.75      5.76 o
   4   8   7      122.15      137.25      3.96 o
   5   8   7       67.88       83.68      4.31 o
   6   8   7      190.94      223.93      6.09 o
   7   8   7      365.98      408.14      7.86 o
  -8   9   7       67.47       74.66      6.19 o
  -7   9   7       13.88       12.34      3.19 o
  -6   9   7       44.04       42.97      3.95 o
  -5   9   7       54.08       67.04      4.77 o
  -4   9   7      276.76      306.64      6.40 o
  -3   9   7      127.39      119.90      4.81 o
  -2   9   7       21.95       29.84      2.83 o
  -1   9   7      149.13      160.20      4.44 o
   0   9   7      137.64      148.61      4.43 o
   1   9   7      148.49      161.55      4.20 o
   2   9   7       24.69       34.01      3.01 o
   3   9   7      123.58      123.38      4.69 o
   4   9   7      273.14      291.29      5.80 o
   5   9   7       52.97       69.12      3.23 o
   6   9   7       41.96       46.83      3.35 o
   7   9   7       12.89       11.94      3.03 o
   8   9   7       68.65       81.36      4.35 o
  -9  10   7       23.72       16.63      4.54 o
  -8  10   7        3.06        0.40      2.42 o
  -7  10   7        6.71        6.42      3.20 o
  -6  10   7        9.20        7.09      2.83 o
  -5  10   7       53.70       63.43      4.45 o
  -4  10   7       50.67       57.86      4.08 o
  -3  10   7       69.99       80.58      4.27 o
  -2  10   7       51.55       57.00      3.48 o
  -1  10   7       83.23       84.34      3.19 o
   0  10   7       12.53        6.25      1.72 o
   1  10   7       86.84       82.47      2.97 o
   2  10   7       52.35       56.02      2.79 o
   3  10   7       70.80       79.67      3.58 o
   4  10   7       52.69       58.96      2.72 o
   5  10   7       49.57       59.10      3.56 o
   6  10   7        9.44        6.91      2.36 o
   7  10   7        7.09        9.05      2.40 o
   8  10   7        3.18        2.75      2.29 o
   9  10   7       22.46       14.02      3.63 o
 -10  11   7        9.18        7.12      3.26 o
  -9  11   7       13.60        9.18      3.25 o
  -8  11   7        5.45        4.04      2.80 o
  -7  11   7       22.44       19.20      4.51 o
  -6  11   7       10.55       16.01      3.19 o
  -5  11   7        4.32        5.69      2.93 o
  -4  11   7      139.79      169.02      5.70 o
  -3  11   7       71.72       82.07      5.65 o
  -2  11   7       91.81      107.33      4.64 o
  -1  11   7       22.84       19.14      2.31 o
   0  11   7       26.76       24.26      1.49 o
   1  11   7       23.82       18.57      4.59 o
   2  11   7       92.64      103.64      5.68 o
   3  11   7       72.44       84.18      6.05 o
   4  11   7      141.82      179.66      7.16 o
   5  11   7        3.90        5.73      2.79 o
   6  11   7        9.98        7.63      1.72 o
   7  11   7       23.18       13.80      4.81 o
   8  11   7        5.31        2.81      3.19 o
   9  11   7       13.55        5.80      3.47 o
  10  11   7        8.72        4.21      3.32 o
 -10  12   7       11.48        6.28      3.43 o
  -9  12   7        4.35        1.42      2.89 o
  -8  12   7       18.97       10.25      4.49 o
  -7  12   7       18.53       19.83      4.15 o
  -6  12   7        7.59        6.67      3.30 o
  -5  12   7       34.70       36.49      7.16 o
  -4  12   7        2.74        4.20      2.72 o
  -3  12   7       12.98        9.27      2.50 o
  -2  12   7       58.07       56.69      7.34 o
  -1  12   7       25.06       16.34      4.20 o
   0  12   7       34.07       17.92      5.74 o
   1  12   7       26.29       19.11      5.24 o
   2  12   7       58.65       61.28     10.66 o
   3  12   7       12.07        7.98      3.53 o
   4  12   7        2.73        2.16      3.09 o
   5  12   7       35.07       30.22      5.31 o
   6  12   7        7.63        5.12      3.76 o
   7  12   7       18.19       15.25      4.87 o
   8  12   7       19.43       17.30      5.12 o
   9  12   7        4.40        3.36      3.09 o
  10  12   7       11.32        6.50      3.38 o
  -9  13   7        9.50        8.83      4.19 o
  -8  13   7        5.78        3.85      3.34 o
  -7  13   7       24.72       18.64      4.89 o
  -6  13   7       17.53       16.83      3.89 o
  -5  13   7       10.83        4.56      3.97 o
  -4  13   7        1.43        1.29      3.31 o
  -3  13   7        5.56        2.31      3.23 o
  -2  13   7      107.19      118.64      9.10 o
  -1  13   7        3.31        2.50      2.59 o
   0  13   7       13.56        5.37      3.97 o
   1  13   7        3.58        0.03      3.19 o
   2  13   7      103.98      106.15     11.76 o
   3  13   7        5.81        2.71      3.39 o
   4  13   7        1.38        2.68      3.14 o
   5  13   7       11.42        3.91      2.71 o
   6  13   7       17.76       15.37      4.36 o
   7  13   7       25.09       14.39      4.69 o
   8  13   7        6.27        3.78      4.17 o
   9  13   7        9.56       13.59      4.49 o
  -8  14   7        5.92        5.08      3.32 o
  -7  14   7        2.64        1.92      4.15 o
  -6  14   7        2.49        3.71      3.47 o
  -5  14   7        0.71        0.10      2.93 o
  -4  14   7        8.58        3.66      3.36 o
  -3  14   7       24.62       11.45      5.07 o
  -2  14   7       29.44       16.48      6.88 o
  -1  14   7       13.15        8.02      4.53 o
   0  14   7       20.55        4.61      4.47 o
   1  14   7       12.57        7.05      4.22 o
   2  14   7       30.13       16.08      6.02 o
   3  14   7       24.39       17.09      5.88 o
   4  14   7        8.61        3.25      3.75 o
   5  14   7        0.75       -2.07      2.92 o
   6  14   7        2.74        0.62      3.18 o
   7  14   7        2.77        1.73      3.22 o
   8  14   7        6.22       -1.60      3.56 o
  -6  15   7        1.27       -1.40      3.22 o
  -5  15   7        3.45        6.40      5.37 o
  -4  15   7        1.83        4.49      3.50 o
  -3  15   7       14.38        8.13      3.84 o
  -2  15   7       42.67       15.48      7.63 o
  -1  15   7       13.64        4.81      5.04 o
   0  15   7       76.96       78.69     24.40 o
   1  15   7       13.81        4.43      4.58 o
   2  15   7       42.62       18.43     10.81 o
   3  15   7       14.31        5.99      4.12 o
   4  15   7        2.12        1.22      4.16 o
   5  15   7        3.50        6.60      4.33 o
   6  15   7        1.19        0.06      3.68 o
  -2  16   7       14.46        9.34      4.91 o
  -1  16   7       27.05        8.12      5.99 o
   0  16   7       16.30        2.33      4.51 o
   1  16   7       26.65       17.91      6.65 o
   2  16   7       14.09        9.19      4.65 o
   0   0   8       20.19       13.27      2.23 o
  -1   1   8       83.48       72.28      3.00 o
   0   1   8       98.97       93.12      2.40 o
   1   1   8       74.85       67.33      4.45 o
  -2   2   8     1210.75     1153.89     21.60 o
  -1   2   8       13.25       13.29      3.13 o
   0   2   8       12.79       11.00      2.19 o
   1   2   8       13.19       16.94      2.14 o
   2   2   8     1259.62     1223.77     23.57 o
  -3   3   8      672.75      685.32     21.02 o
  -2   3   8        7.59        6.59      1.52 o
  -1   3   8      549.03      525.42      7.19 o
   0   3   8       13.36       14.34      2.67 o
   1   3   8      559.10      522.95      7.73 o
   2   3   8        7.37        5.24      1.70 o
   3   3   8      691.66      703.03     12.39 o
  -4   4   8      211.19      209.79     11.86 o
  -3   4   8       46.00       49.01      3.05 o
  -2   4   8      477.52      466.78      8.67 o
  -1   4   8      222.70      216.75      4.65 o
   0   4   8      649.16      613.95      7.83 o
   1   4   8      223.45      227.87      4.79 o
   2   4   8      472.19      451.57      6.92 o
   3   4   8       44.81       44.92      2.97 o
   4   4   8      208.24      204.54      6.16 o
  -5   5   8      375.15      409.82      9.59 o
  -4   5   8       18.27       15.06      1.32 o
  -3   5   8      228.86      214.44      5.50 o
  -2   5   8       11.76       13.96      2.46 o
  -1   5   8      624.62      615.54      8.08 o
   0   5   8       57.58       52.34      2.53 o
   1   5   8      633.71      627.29      8.82 o
   2   5   8       12.45       15.39      2.07 o
   3   5   8      232.53      228.22      4.96 o
   4   5   8       18.88       21.38      2.57 o
   5   5   8      384.29      422.93     10.67 o
  -6   6   8       69.35       63.50      3.89 o
  -5   6   8       42.94       46.99      3.11 o
  -4   6   8      277.86      289.99      5.41 o
  -3   6   8       97.14       96.16      4.75 o
  -2   6   8      200.71      197.80      4.54 o
  -1   6   8        6.05        5.41      1.65 o
   0   6   8      417.66      414.86      6.57 o
   1   6   8        5.52        5.41      1.88 o
   2   6   8      192.32      191.62      4.93 o
   3   6   8       99.58       97.56      3.90 o
   4   6   8      270.93      286.43      5.87 o
   5   6   8       41.65       47.02      3.32 o
   6   6   8       66.83       64.62      5.59 o
  -7   7   8      117.48      130.56      8.23 o
  -6   7   8      172.21      175.97      4.59 o
  -5   7   8       80.25       89.86      3.79 o
  -4   7   8       74.31       81.67      3.90 o
  -3   7   8       44.39       56.36      3.92 o
  -2   7   8      209.92      223.50      5.94 o
  -1   7   8      682.39      706.35     10.05 o
   0   7   8       59.48       54.82      3.26 o
   1   7   8      689.32      710.50     10.91 o
   2   7   8      210.24      224.26      5.30 o
   3   7   8       43.35       55.59      3.35 o
   4   7   8       76.28       82.97      3.44 o
   5   7   8       78.78       87.09      3.89 o
   6   7   8      170.50      175.22      5.26 o
   7   7   8      111.43      131.42      9.08 o
  -8   8   8       23.34       22.29      5.45 o
  -7   8   8       69.57       72.29      5.89 o
  -6   8   8       46.28       55.51      3.84 o
  -5   8   8      229.06      233.11      6.84 o
  -4   8   8      248.37      272.11      6.68 o
  -3   8   8       44.08       35.27      3.05 o
  -2   8   8      630.76      693.97     11.47 o
  -1   8   8       91.93       98.23      4.48 o
   0   8   8      265.95      271.98      6.40 o
   1   8   8       89.57       93.30      4.23 o
   2   8   8      627.30      681.71      9.74 o
   3   8   8       43.51       35.67      2.84 o
   4   8   8      257.12      279.98      5.70 o
   5   8   8      225.39      229.21      5.43 o
   6   8   8       48.75       61.33      4.11 o
   7   8   8       69.87       85.07      4.72 o
   8   8   8       20.93       21.52      5.08 o
  -9   9   8       95.62      109.21     20.39 o
  -8   9   8       30.87       27.43      4.74 o
  -7   9   8       28.72       28.87      4.79 o
  -6   9   8       59.17       62.65      4.99 o
  -5   9   8       12.76       10.90      2.92 o
  -4   9   8      126.18      136.65      4.98 o
  -3   9   8      117.75      134.68      4.80 o
  -2   9   8        6.56        4.03      2.60 o
  -1   9   8      457.27      505.70      8.40 o
   0   9   8        2.48        2.43      1.82 o
   1   9   8      457.95      502.59      8.77 o
   2   9   8        6.11        6.30      1.98 o
   3   9   8      112.10      123.73      4.92 o
   4   9   8      125.52      139.54      4.75 o
   5   9   8       12.01       11.42      2.41 o
   6   9   8       58.66       68.65      3.74 o
   7   9   8       30.52       36.64      4.12 o
   8   9   8       30.93       32.30      4.58 o
   9   9   8       95.66      119.88      8.05 o
 -10  10   8      100.46      118.59     20.75 o
  -9  10   8       10.15        6.16      3.26 o
  -8  10   8        0.49       -0.69      2.11 o
  -7  10   8       65.27       62.57     10.84 o
  -6  10   8        0.32       -0.69      2.00 o
  -5  10   8       28.06       19.66      4.40 o
  -4  10   8       16.99       21.72      3.05 o
  -3  10   8       65.49       67.02      4.82 o
  -2  10   8      256.66      283.85      7.05 o
  -1  10   8      136.06      143.78      4.60 o
   0  10   8       14.43       15.74      2.48 o
   1  10   8      137.42      153.55      4.28 o
   2  10   8      256.20      275.93      6.47 o
   3  10   8       67.15       67.32      3.75 o
   4  10   8       18.21       20.24      2.53 o
   5  10   8       28.34       30.93      2.92 o
   6  10   8        0.21        0.48      1.42 o
   7  10   8       66.28       71.87      8.29 o
   8  10   8        0.50        1.88      1.89 o
   9  10   8       10.62        4.48      2.60 o
  10  10   8       99.08      115.64     13.04 o
 -11  11   8        1.04        6.28      5.76 o
 -10  11   8        7.22        8.13      3.55 o
  -9  11   8       21.07       14.21      4.59 o
  -8  11   8        2.36        1.23      2.56 o
  -7  11   8      123.92      147.61      7.56 o
  -6  11   8       41.56       33.86      5.10 o
  -5  11   8       61.70       76.58      6.00 o
  -4  11   8       17.55       17.12      3.35 o
  -3  11   8       41.30       41.88      7.10 o
  -2  11   8       15.77        6.91      2.54 o
  -1  11   8       25.93       26.55      4.53 o
   0  11   8        3.21        2.16      1.92 o
   1  11   8       24.47       29.59      3.81 o
   2  11   8       16.00        9.16      2.30 o
   3  11   8       41.45       41.58      6.37 o
   4  11   8       16.88       17.67      3.38 o
   5  11   8       62.07       69.95     10.34 o
   6  11   8       41.19       27.09      5.65 o
   7  11   8      123.78      138.19      9.35 o
   8  11   8        2.69        4.85      2.95 o
   9  11   8       20.58        9.57      3.78 o
  10  11   8        7.46        3.60      3.89 o
  11  11   8        0.88        3.40      6.28 o
 -10  12   8        2.83        2.66      4.16 o
  -9  12   8       10.76        8.18      3.53 o
  -8  12   8       24.56       17.65      6.21 o
  -7  12   8        7.08        4.00      3.66 o
  -6  12   8       16.22       12.24      4.05 o
  -5  12   8       29.24       14.26      6.06 o
  -4  12   8       58.03       58.32     12.32 o
  -3  12   8        3.32        3.57      2.31 o
  -2  12   8       23.28       14.34      4.79 o
  -1  12   8        5.30        3.69      3.81 o
   0  12   8        9.95        3.95      4.43 o
   1  12   8        5.91        3.57      3.68 o
   2  12   8       22.19       13.26      5.36 o
   3  12   8        3.10        2.69      3.05 o
   4  12   8       58.28       54.55     14.52 o
   5  12   8       29.78       17.15      4.67 o
   6  12   8       17.21       10.12      3.72 o
   7  12   8        6.95        6.81      3.50 o
   8  12   8       25.02        9.93      4.91 o
   9  12   8       10.41        5.04      5.07 o
  10  12   8        2.88        6.74      7.32 o
  -8  13   8        4.31        2.71      3.27 o
  -7  13   8        9.96        6.04      3.95 o
  -6  13   8       12.59       10.51      4.33 o
  -5  13   8       10.42        3.55      3.70 o
  -4  13   8        3.97        1.52      3.26 o
  -3  13   8       25.49       12.92      5.31 o
  -2  13   8       11.54        3.16      3.55 o
  -1  13   8        0.86       -0.84      2.90 o
   0  13   8        5.89        3.44      3.94 o
   1  13   8        0.93        0.11      2.42 o
   2  13   8       11.91        4.82      3.77 o
   3  13   8       24.78       13.07      5.39 o
   4  13   8        3.76        2.89      3.16 o
   5  13   8       10.40        5.05      3.51 o
   6  13   8       12.73        9.13      4.45 o
   7  13   8       10.01        4.34      3.83 o
   8  13   8        4.43        3.59      3.94 o
  -6  14   8       16.11       13.36      5.40 o
  -5  14   8       23.82        7.78      5.52 o
  -4  14   8        4.61        1.35      3.24 o
  -3  14   8        9.03        2.66      3.36 o
  -2  14   8       11.92        5.22      4.53 o
  -1  14   8       13.29        5.73      5.89 o
   0  14   8       11.58        4.27      4.20 o
   1  14   8       13.65        8.20      4.45 o
   2  14   8       12.88       10.50      5.06 o
   3  14   8        9.34        5.67      3.96 o
   4  14   8        4.57        2.10      3.83 o
   5  14   8       24.11       13.51      5.19 o
   6  14   8       15.73       15.39      5.43 o
  -4  15   8        0.27        3.68      3.25 o
  -3  15   8        1.43        0.29      3.43 o
  -2  15   8        6.05        7.21      5.66 o
  -1  15   8        5.28        0.77      3.83 o
   0  15   8        0.38        1.17      4.04 o
   1  15   8        4.91        0.02      3.87 o
   2  15   8        5.74        5.55      4.69 o
   3  15   8        1.25        1.06      3.41 o
   4  15   8        0.22       -0.10      4.02 o
   0   1   9      468.62      458.27      6.13 o
  -1   2   9        5.62        5.21      2.58 o
   0   2   9      229.72      240.00      5.85 o
   1   2   9        4.26        5.01      1.93 o
  -2   3   9      476.81      474.32      7.53 o
  -1   3   9      101.65      105.44      5.24 o
   0   3   9       53.86       65.36      4.36 o
   1   3   9      100.65      102.31      5.00 o
   2   3   9      472.38      466.21      8.41 o
  -3   4   9      210.06      222.25      6.61 o
  -2   4   9      438.62      455.12      8.48 o
  -1   4   9      265.48      275.73      7.20 o
   0   4   9      647.02      645.67     11.11 o
   1   4   9      249.88      250.54      6.06 o
   2   4   9      439.02      453.72      7.69 o
   3   4   9      201.85      213.82      5.12 o
  -4   5   9      557.35      613.04     13.00 o
  -3   5   9       57.19       63.52      3.69 o
  -2   5   9      909.13      906.71     14.43 o
  -1   5   9      143.25      142.40      5.00 o
   0   5   9      267.90      289.19      5.96 o
   1   5   9      142.59      154.81      4.30 o
   2   5   9      909.19      899.35     12.66 o
   3   5   9       59.53       68.31      3.42 o
   4   5   9      546.93      593.14      9.42 o
  -5   6   9      131.14      131.96      4.38 o
  -4   6   9      247.43      245.07      6.80 o
  -3   6   9      305.68      287.64      6.77 o
  -2   6   9       74.19       79.92      2.88 o
  -1   6   9      476.71      488.92      6.64 o
   0   6   9       95.49       97.25      4.39 o
   1   6   9      470.99      489.99      8.53 o
   2   6   9       75.97       86.80      4.14 o
   3   6   9      299.59      301.74      6.13 o
   4   6   9      251.78      269.05      5.95 o
   5   6   9      126.55      131.06      5.00 o
  -6   7   9       96.24       99.38      3.44 o
  -5   7   9       28.13       27.23      2.59 o
  -4   7   9      246.19      262.53      8.08 o
  -3   7   9        0.88        2.15      1.36 o
  -2   7   9       36.97       32.97      2.35 o
  -1   7   9      113.35      126.53      3.22 o
   0   7   9      301.74      313.47      6.23 o
   1   7   9      112.27      123.90      4.84 o
   2   7   9       33.35       33.92      2.90 o
   3   7   9        0.95       -1.04      1.30 o
   4   7   9      247.73      264.72      6.05 o
   5   7   9       29.46       26.27      3.27 o
   6   7   9       97.79      110.69      4.57 o
  -7   8   9      101.40       98.45     11.41 o
  -6   8   9       15.75       11.35      2.98 o
  -5   8   9        0.79        2.52      2.01 o
  -4   8   9       17.23       15.29      3.16 o
  -3   8   9       18.59       20.94      3.01 o
  -2   8   9       12.10       15.52      2.51 o
  -1   8   9      142.52      162.07      4.22 o
   0   8   9       72.17       76.25      3.93 o
   1   8   9      147.08      171.99      5.50 o
   2   8   9       12.27       14.01      2.79 o
   3   8   9       19.01       18.12      2.86 o
   4   8   9       16.96       21.24      2.86 o
   5   8   9        0.76        1.67      2.26 o
   6   8   9       15.77       15.72      3.17 o
   7   8   9      100.65      106.19      5.24 o
  -8   9   9       34.88       27.87      6.86 o
  -7   9   9        3.96        3.51      2.27 o
  -6   9   9       84.58      102.78      4.58 o
  -5   9   9       76.61       89.81      6.65 o
  -4   9   9       52.04       50.81      4.20 o
  -3   9   9       20.96       19.78      4.39 o
  -2   9   9       24.03       22.81      3.32 o
  -1   9   9       36.58       33.65      3.51 o
   0   9   9        8.32       13.02      2.81 o
   1   9   9       37.19       39.94      3.16 o
   2   9   9       22.25       27.12      2.81 o
   3   9   9       22.40       21.15      3.14 o
   4   9   9       52.44       54.33      3.65 o
   5   9   9       76.46       79.03      6.67 o
   6   9   9       84.91      108.63      4.91 o
   7   9   9        4.48        3.87      2.60 o
   8   9   9       36.55       23.79      4.87 o
  -9  10   9        2.80        3.73      3.97 o
  -8  10   9        3.64        0.63      2.94 o
  -7  10   9       16.63       13.69      3.23 o
  -6  10   9       20.54       16.23      5.47 o
  -5  10   9       74.21       87.71     10.51 o
  -4  10   9        2.43        0.54      1.82 o
  -3  10   9       25.82       25.43      4.64 o
  -2  10   9       25.81       21.33      3.06 o
  -1  10   9        2.55        2.27      2.26 o
   0  10   9        0.30       -0.51      1.81 o
   1  10   9        3.30        3.35      2.18 o
   2  10   9       27.30       21.59      3.89 o
   3  10   9       26.80       33.47      3.46 o
   4  10   9        2.78        1.31      2.01 o
   5  10   9       75.31       95.60      4.29 o
   6  10   9       20.43       21.76      3.21 o
   7  10   9       17.19       10.33      3.25 o
   8  10   9        3.21        3.06      2.25 o
   9  10   9        3.07        2.68      3.93 o
 -10  11   9        3.78        4.46      4.44 o
  -9  11   9        5.01       -0.24      3.88 o
  -8  11   9       64.63       68.36     14.52 o
  -7  11   9        8.11        2.30      2.49 o
  -6  11   9       21.77       13.79      4.90 o
  -5  11   9       11.72        8.22      3.12 o
  -4  11   9       39.42       25.42      9.74 o
  -3  11   9       48.24       21.83     13.15 o
  -2  11   9       38.65       25.16      7.08 o
  -1  11   9       29.13       28.09      4.48 o
   0  11   9       65.40       42.14     15.85 o
   1  11   9       29.38       27.09      6.36 o
   2  11   9       39.91       16.81      8.29 o
   3  11   9       48.26       20.58      8.34 o
   4  11   9       41.77       25.88      8.26 o
   5  11   9       12.11        5.34      3.58 o
   6  11   9       22.49       12.09      4.11 o
   7  11   9        7.78        1.79      3.30 o
   8  11   9       65.09       80.08     15.87 o
   9  11   9        5.04        2.30      3.15 o
  10  11   9        3.49        0.26      3.75 o
  -8  12   9       11.03        4.96      3.89 o
  -7  12   9        3.67        3.41      3.37 o
  -6  12   9        8.73        8.01      3.98 o
  -5  12   9       14.90       10.20      3.69 o
  -4  12   9       27.72       11.65      4.49 o
  -3  12   9       12.72        1.25      3.52 o
  -2  12   9       11.00        0.24      3.37 o
  -1  12   9       37.65        0.38      2.58 o
   0  12   9       16.87        0.66      2.96 o
   1  12   9       37.69       -0.08      2.85 o
   2  12   9       11.12        4.21      3.32 o
   3  12   9       12.82        2.43      3.30 o
   4  12   9       27.00        7.42      4.13 o
   5  12   9       15.34        1.88      4.32 o
   6  12   9        8.67        3.30      4.61 o
   7  12   9        4.02        0.23      3.36 o
   8  12   9       11.00        3.92      3.68 o
  -7  13   9        8.11        3.98      5.20 o
  -6  13   9       25.63        5.98      6.43 o
  -5  13   9       17.91        1.81      4.68 o
  -4  13   9        6.87        0.34      3.10 o
  -3  13   9        1.90        0.07      2.76 o
  -2  13   9       25.24       -0.60      3.77 o
  -1  13   9        1.68       -0.21      3.91 o
   0  13   9       36.63        1.23      3.57 o
   1  13   9        1.88       -0.43      2.57 o
   2  13   9       25.88       -0.53      3.40 o
   3  13   9        1.96       -0.62      2.89 o
   4  13   9        6.79        0.06      2.74 o
   5  13   9       17.66        3.91      3.62 o
   6  13   9       25.28        9.63      5.15 o
   7  13   9        8.09        5.40      4.64 o
  -5  14   9       11.17        0.04      4.57 o
  -4  14   9        4.31        0.98      3.51 o
  -3  14   9       19.42        2.06      4.83 o
  -2  14   9       20.28        4.94      4.25 o
  -1  14   9        6.85        0.40      3.01 o
   0  14   9        0.69       -0.26      3.26 o
   1  14   9        7.13       -0.52      3.27 o
   2  14   9       20.00       -1.40      4.21 o
   3  14   9       19.03       10.48      5.98 o
   4  14   9        4.14        4.84      4.70 o
   5  14   9       11.46        1.09      3.70 o
   0   0  10      715.08      756.74     14.69 o
  -1   1  10       66.69       63.40      5.53 o
   0   1  10        0.74       -1.63      1.75 o
   1   1  10       64.01       61.22      5.62 o
  -2   2  10      937.18      991.32     18.16 o
  -1   2  10       64.27       54.99      3.58 o
   0   2  10       95.22      109.36      3.77 o
   1   2  10       63.89       60.13      3.41 o
   2   2  10      929.82     1003.18     21.51 o
  -3   3  10      958.23     1033.34     31.90 o
  -2   3  10       14.23       10.79      1.45 o
  -1   3  10      439.92      446.95     10.30 o
   0   3  10      180.60      148.68      5.52 o
   1   3  10      440.61      453.90      8.41 o
   2   3  10       14.26       11.54      2.77 o
   3   3  10      994.75     1048.85     20.11 o
  -4   4  10      267.31      294.63     10.07 o
  -3   4  10      124.30      133.28      5.04 o
  -2   4  10      151.08      154.74      4.18 o
  -1   4  10       28.03       24.18      3.85 o
   0   4  10        4.59        3.64      2.53 o
   1   4  10       28.72       28.99      3.94 o
   2   4  10      159.06      175.31      5.38 o
   3   4  10      124.16      133.68      5.91 o
   4   4  10      277.48      307.94      9.89 o
  -5   5  10        7.65       14.75      5.00 o
  -4   5  10       27.31       35.03      3.86 o
  -3   5  10       24.85       22.00      3.33 o
  -2   5  10      121.90      123.20      3.16 o
  -1   5  10      208.89      206.49      7.80 o
   0   5  10      179.16      185.22      6.42 o
   1   5  10      209.18      203.73      5.75 o
   2   5  10      122.93      128.75      4.52 o
   3   5  10       25.06       22.56      3.03 o
   4   5  10       26.60       29.96      2.87 o
   5   5  10        9.00        8.90      3.61 o
  -6   6  10       59.56       72.03     21.38 o
  -5   6  10       53.90       46.59     13.20 o
  -4   6  10        3.99        4.77      3.19 o
  -3   6  10        0.35        0.27      2.18 o
  -2   6  10      404.89      414.67      7.72 o
  -1   6  10      129.29      139.43      7.45 o
   0   6  10       50.72       48.78      3.15 o
   1   6  10      127.22      129.88      4.79 o
   2   6  10      413.13      424.08      8.52 o
   3   6  10        0.39        1.54      2.22 o
   4   6  10        3.58        2.87      2.22 o
   5   6  10       52.77       52.63      4.35 o
   6   6  10       56.45       72.85      5.98 o
  -7   7  10      175.41      215.31     13.45 o
  -6   7  10       51.93       47.79      9.38 o
  -5   7  10       55.29       49.56      9.77 o
  -4   7  10       99.96      112.89     14.12 o
  -3   7  10        0.28        1.63      1.84 o
  -2   7  10        2.33        1.90      1.06 o
  -1   7  10        7.53        7.51      1.79 o
   0   7  10        1.45        0.63      1.84 o
   1   7  10        8.89        8.98      2.65 o
   2   7  10        2.22        2.74      2.01 o
   3   7  10        0.44        0.94      1.91 o
   4   7  10       97.71      105.13      4.66 o
   5   7  10       56.26       55.96      3.85 o
   6   7  10       51.28       64.95      4.00 o
   7   7  10      174.53      212.05     10.38 o
  -8   8  10       40.21       40.10     13.34 o
  -7   8  10        4.60        4.28      3.85 o
  -6   8  10        9.97        6.48      2.71 o
  -5   8  10       18.82       10.94      3.48 o
  -4   8  10      101.10       99.81      3.87 o
  -3   8  10       10.24       11.50      2.78 o
  -2   8  10       95.14      106.33      4.04 o
  -1   8  10       66.65       79.23      5.70 o
   0   8  10       81.35       88.37      4.78 o
   1   8  10       66.72       74.31      5.71 o
   2   8  10       97.40      108.02      4.88 o
   3   8  10       10.22       15.86      2.88 o
   4   8  10       97.49      104.23      4.90 o
   5   8  10       18.03       16.21      2.91 o
   6   8  10       10.01       14.64      2.71 o
   7   8  10        4.55        3.86      2.86 o
   8   8  10       38.95       44.47      9.01 o
  -9   9  10       34.47       15.11     13.69 o
  -8   9  10        2.06        6.55      3.91 o
  -7   9  10       22.95       22.14      6.89 o
  -6   9  10       14.22        9.49      5.39 o
  -5   9  10       33.07       24.87      8.76 o
  -4   9  10        4.19        1.60      1.79 o
  -3   9  10       48.33       48.11      7.55 o
  -2   9  10       12.08       15.07      2.52 o
  -1   9  10       44.23       48.48      6.66 o
   0   9  10      101.36      122.57      5.25 o
   1   9  10       43.37       43.34      7.48 o
   2   9  10       11.78       10.52      3.50 o
   3   9  10       47.47       53.30      7.33 o
   4   9  10        4.17        0.14      2.27 o
   5   9  10       32.51       28.87      3.68 o
   6   9  10       14.25       11.25      3.01 o
   7   9  10       22.32       21.09      3.36 o
   8   9  10        2.18        0.90      3.09 o
   9   9  10       33.79       21.79     10.43 o
  -9  10  10        0.22       -2.32      3.66 o
  -8  10  10        1.67        5.84      4.29 o
  -7  10  10        0.88       -0.15      3.71 o
  -6  10  10       27.82       20.12      9.92 o
  -5  10  10        2.29        2.56      2.98 o
  -4  10  10        5.87        5.03      2.30 o
  -3  10  10       11.01        4.32      2.52 o
  -2  10  10       28.36       27.43      3.84 o
  -1  10  10       16.51       10.75      3.48 o
   0  10  10       34.96       18.43      6.73 o
   1  10  10       16.67        7.78      3.26 o
   2  10  10       29.15       17.46      6.69 o
   3  10  10       10.68        3.92      2.50 o
   4  10  10        5.30        1.90      2.07 o
   5  10  10        2.21        0.71      2.21 o
   6  10  10       27.55       16.92      4.05 o
   7  10  10        0.94        1.17      2.88 o
   8  10  10        1.81        1.65      3.52 o
   9  10  10        0.18        2.80      3.05 o
  -8  11  10        2.50       -2.78      3.66 o
  -7  11  10        2.97        5.01      4.62 o
  -6  11  10        4.58       -2.57      3.24 o
  -5  11  10       12.37       10.30      4.84 o
  -4  11  10       17.20        2.97      3.34 o
  -3  11  10        1.80        1.49      1.96 o
  -2  11  10        6.13        3.28      2.91 o
  -1  11  10        3.87        1.88      2.04 o
   0  11  10       59.07       74.71     12.78 o
   1  11  10        3.61        0.68      2.75 o
   2  11  10        6.20       -0.47      3.56 o
   3  11  10        1.94       -0.33      3.21 o
   4  11  10       16.68        0.11      3.17 o
   5  11  10       11.75        3.34      3.89 o
   6  11  10        4.61       -0.82      3.56 o
   7  11  10        2.71        2.35      3.56 o
   8  11  10        2.73       -0.58      3.20 o
  -7  12  10        2.55        1.33      3.90 o
  -6  12  10        1.07        3.33      3.61 o
  -5  12  10        9.35        6.03      4.82 o
  -4  12  10       20.23        3.56      3.44 o
  -3  12  10        0.41        0.35      2.17 o
  -2  12  10       21.78       -0.96      2.37 o
  -1  12  10       10.98        0.03      2.59 o
   0  12  10       25.60        0.13      2.83 o
   1  12  10       10.86        0.56      2.60 o
   2  12  10       20.98        0.75      2.69 o
   3  12  10        0.35       -0.47      2.69 o
   4  12  10       20.64       -0.19      3.74 o
   5  12  10        9.58        0.68      4.14 o
   6  12  10        0.92        0.75      3.79 o
   7  12  10        2.53        3.26      4.25 o
  -5  13  10        7.34        0.92      3.90 o
  -4  13  10        5.58        0.04      2.47 o
  -3  13  10       42.81       -0.72      4.37 o
  -2  13  10       11.40       -0.28      2.64 o
  -1  13  10        3.38       -0.99      3.63 o
   0  13  10        2.58       -0.53      3.73 o
   1  13  10        3.03       -0.63      3.91 o
   2  13  10       11.17       -0.20      3.39 o
   3  13  10       42.06       -2.00      4.88 o
   4  13  10        5.90        0.51      2.66 o
   5  13  10        7.35        1.30      3.51 o
   0  14  10        0.00        0.80      5.48 o
   0   1  11       17.06       29.23      1.74 o
  -1   2  11      113.97      106.18      4.10 o
   0   2  11       28.52       26.38      2.20 o
   1   2  11      113.24      110.48      4.49 o
  -2   3  11      126.31      122.32      4.51 o
  -1   3  11       31.96       30.64      3.33 o
   0   3  11       77.92       85.85      4.18 o
   1   3  11       31.42       30.00      2.99 o
   2   3  11      122.44      118.91      5.61 o
  -3   4  11       15.10       15.87      2.94 o
  -2   4  11       52.94       49.55      4.80 o
  -1   4  11       52.22       58.77      5.50 o
   0   4  11        6.09       11.08      3.46 o
   1   4  11       50.56       57.95      4.07 o
   2   4  11       53.48       52.60      4.02 o
   3   4  11       16.61       14.64      3.10 o
  -4   5  11      116.39      129.85      5.58 o
  -3   5  11        4.26        3.48      1.74 o
  -2   5  11        2.63        4.94      3.11 o
  -1   5  11       74.66       82.89      5.49 o
   0   5  11      363.73      396.60     10.55 o
   1   5  11       74.80       88.87      5.73 o
   2   5  11        3.11        4.23      2.86 o
   3   5  11        4.40        9.62      3.08 o
   4   5  11      112.58      130.81      5.39 o
  -5   6  11       75.65       85.15      5.13 o
  -4   6  11        1.28       -1.66      2.34 o
  -3   6  11       45.38       57.27      9.16 o
  -2   6  11       20.89       17.08      4.72 o
  -1   6  11      248.22      257.84      8.31 o
   0   6  11        6.68        2.30      3.26 o
   1   6  11      247.57      257.19      8.49 o
   2   6  11       20.98       19.86      3.20 o
   3   6  11       46.31       58.53      3.90 o
   4   6  11        1.14        0.52      1.54 o
   5   6  11       76.89       87.75      4.29 o
  -6   7  11        9.20        9.99      3.49 o
  -5   7  11       12.87       12.45      3.47 o
  -4   7  11       15.79       16.68      4.11 o
  -3   7  11        0.73        1.64      2.07 o
  -2   7  11        2.95        2.16      3.24 o
  -1   7  11       24.52       21.01      4.34 o
   0   7  11      225.18      236.46      9.90 o
   1   7  11       24.40       24.31      4.30 o
   2   7  11        3.09        2.37      2.11 o
   3   7  11        0.68        0.51      1.90 o
   4   7  11       16.36       17.12      3.49 o
   5   7  11       13.41       16.28      2.94 o
   6   7  11       10.11       12.34      2.91 o
  -7   8  11        8.40        7.88      4.30 o
  -6   8  11        2.59        7.05      3.38 o
  -5   8  11       22.06       20.28      8.34 o
  -4   8  11        6.89        3.28      2.92 o
  -3   8  11       22.11       11.23      5.74 o
  -2   8  11       15.22       11.91      4.01 o
  -1   8  11       11.47        8.30      2.61 o
   0   8  11        1.22        3.87      2.72 o
   1   8  11       11.69        5.84      3.30 o
   2   8  11       15.61       10.57      3.81 o
   3   8  11       20.82       18.56      3.54 o
   4   8  11        6.90        4.39      2.81 o
   5   8  11       22.39       20.01      3.61 o
   6   8  11        2.84        2.31      2.56 o
   7   8  11        8.89        7.87      3.38 o
  -8   9  11        8.28        8.07      5.40 o
  -7   9  11       12.78        9.92      4.44 o
  -6   9  11        2.94       -0.72      2.52 o
  -5   9  11        1.66        1.03      3.76 o
  -4   9  11       35.05       40.65     12.18 o
  -3   9  11        4.59        1.72      3.22 o
  -2   9  11       25.23       14.75      4.51 o
  -1   9  11        4.29        0.72      2.28 o
   0   9  11       74.88       84.17      8.76 o
   1   9  11        4.53        0.71      2.16 o
   2   9  11       25.86       11.95      5.41 o
   3   9  11        4.29        2.11      2.68 o
   4   9  11       34.78       27.15      7.26 o
   5   9  11        1.69        2.85      2.73 o
   6   9  11        2.95        1.17      2.54 o
   7   9  11       12.61       12.54      3.88 o
   8   9  11        8.31       10.42      3.81 o
  -8  10  11       43.00       40.90     11.07 o
  -7  10  11        3.31        5.83      4.71 o
  -6  10  11        2.20       -2.05      2.86 o
  -5  10  11       12.55       13.18      6.29 o
  -4  10  11        6.31        5.01      4.52 o
  -3  10  11        0.03       -1.67      2.55 o
  -2  10  11        6.60        5.08      3.11 o
  -1  10  11       81.08      105.50      8.19 o
   0  10  11        1.64        0.64      1.83 o
   1  10  11       79.81       90.92     10.76 o
   2  10  11        6.31        2.23      2.78 o
   3  10  11        0.02        0.37      1.83 o
   4  10  11        6.45        3.84      3.29 o
   5  10  11       13.66        5.10      4.32 o
   6  10  11        2.03        3.11      2.82 o
   7  10  11        3.18        5.82      4.46 o
   8  10  11       42.76       38.21     10.09 o
  -6  11  11       16.69        9.70      6.57 o
  -5  11  11        7.37       12.93      6.94 o
  -4  11  11        9.82        3.82      4.80 o
  -3  11  11        3.79        4.22      3.18 o
  -2  11  11        2.81        1.56      2.68 o
  -1  11  11        2.99        2.72      3.94 o
   0  11  11        0.98       -0.16      2.34 o
   1  11  11        3.10       -0.51      2.99 o
   2  11  11        2.62        2.39      3.37 o
   3  11  11        4.06        1.14      4.21 o
   4  11  11        9.62        2.45      4.51 o
   5  11  11        7.51        3.06      5.34 o
   6  11  11       16.46        4.43      4.60 o
  -4  12  11        0.33        3.21      3.98 o
  -3  12  11       12.30        2.43      4.56 o
  -2  12  11        6.89        1.69      3.36 o
  -1  12  11        0.74       -1.34      3.43 o
   0  12  11        2.69       -0.75      5.66 o
   1  12  11        0.85        0.12      3.36 o
   2  12  11        6.94        0.01      2.89 o
   3  12  11       12.27        3.38      4.22 o
   4  12  11        0.31       -0.13      3.33 o
   0   0  12       29.44       24.28     11.27 o
  -1   1  12        5.48        9.02      5.71 o
   0   1  12        1.23        2.75      4.05 o
   1   1  12        5.45        4.53      2.76 o
  -2   2  12      134.13      156.41     13.94 o
  -1   2  12       10.20        6.49      4.69 o
   0   2  12       43.56       43.19      3.13 o
   1   2  12       10.41       10.49      2.71 o
   2   2  12      133.12      155.65      9.24 o
  -3   3  12      184.13      175.33     14.61 o
  -2   3  12        4.17        2.30      0.99 o
  -1   3  12      100.73      110.71      5.37 o
   0   3  12        2.29        2.40      1.93 o
   1   3  12      102.91      116.31      5.65 o
   2   3  12        4.27        3.06      2.76 o
   3   3  12      175.91      172.47      8.36 o
  -4   4  12       30.51       33.67     11.71 o
  -3   4  12        7.72        5.35      2.51 o
  -2   4  12       82.27       92.78     10.78 o
  -1   4  12        6.46        4.84      2.77 o
   0   4  12        1.00        0.83      2.68 o
   1   4  12        6.43        3.21      2.66 o
   2   4  12       80.55       92.08      8.98 o
   3   4  12        7.83        7.43      3.01 o
   4   4  12       30.49       35.78      6.26 o
  -5   5  12       57.85       50.81     15.37 o
  -4   5  12       15.13       10.72      4.60 o
  -3   5  12        0.33        5.59      4.97 o
  -2   5  12        6.84        4.58      3.21 o
  -1   5  12        8.62        5.42      3.26 o
   0   5  12        4.13       -0.31      2.67 o
   1   5  12        9.02        7.28      2.92 o
   2   5  12        6.70        6.31      2.71 o
   3   5  12        0.36        2.09      2.64 o
   4   5  12       15.32       15.97      3.59 o
   5   5  12       57.28       54.02      7.09 o
  -6   6  12        1.58        6.92      7.23 o
  -5   6  12       28.87       27.26      8.58 o
  -4   6  12       32.35       12.08      8.46 o
  -3   6  12       10.04        5.62      6.76 o
  -2   6  12       25.97       29.14      6.58 o
  -1   6  12       26.86       26.56      6.11 o
   0   6  12       22.02       12.46      4.19 o
   1   6  12       27.48       21.71      4.41 o
   2   6  12       25.19       28.57      6.05 o
   3   6  12        9.83        7.78      3.27 o
   4   6  12       31.65       36.25      4.34 o
   5   6  12       29.39       28.84      4.16 o
   6   6  12        1.71        5.02      3.33 o
  -7   7  12       11.98       11.20      9.81 o
  -6   7  12        4.04        8.15      5.07 o
  -5   7  12        2.60        1.78      3.55 o
  -4   7  12       37.79       35.05      8.10 o
  -3   7  12       64.59       71.10     11.87 o
  -2   7  12        4.74        5.78      3.33 o
  -1   7  12        7.81        8.62      4.45 o
   0   7  12        0.04        2.13      2.95 o
   1   7  12        8.25        9.04      4.34 o
   2   7  12        4.84        1.02      2.19 o
   3   7  12       63.43       77.95     10.08 o
   4   7  12       38.56       38.12      6.23 o
   5   7  12        2.75        3.51      2.89 o
   6   7  12        4.00        6.65      3.78 o
   7   7  12       11.08       14.62      5.91 o
  -8   8  12       57.59       49.87     37.49 o
  -7   8  12        1.35        6.16      4.40 o
  -6   8  12        4.57        7.76      5.46 o
  -5   8  12        5.44        5.47      4.47 o
  -4   8  12       20.49       23.12      8.17 o
  -3   8  12        4.87        0.43      3.69 o
  -2   8  12       34.41       27.14      9.14 o
  -1   8  12       14.85       10.30      5.33 o
   0   8  12        5.61        6.43      3.80 o
   1   8  12       15.21        6.05      3.50 o
   2   8  12       34.61       29.52     11.57 o
   3   8  12        4.92        5.81      3.13 o
   4   8  12       21.53       18.68      4.41 o
   5   8  12        5.64        6.32      4.05 o
   6   8  12        4.11        9.20      4.48 o
   7   8  12        1.29        2.76      4.38 o
   8   8  12       57.79       75.19      8.64 o
  -7   9  12       10.07       22.62      9.58 o
  -6   9  12        7.29       14.24      5.12 o
  -5   9  12        1.11       -4.42      5.97 o
  -4   9  12        0.74       -0.70      3.98 o
  -3   9  12       25.29       25.20      5.30 o
  -2   9  12        3.97        1.72      3.26 o
  -1   9  12        9.62        6.98      4.04 o
   0   9  12       18.14        9.64      4.41 o
   1   9  12        9.80        5.10      4.04 o
   2   9  12        3.88        0.46      3.09 o
   3   9  12       25.11        9.13      4.36 o
   4   9  12        0.76        2.06      2.69 o
   5   9  12        1.19        1.53      2.85 o
   6   9  12        6.99        4.58      3.62 o
   7   9  12       10.52        9.98      4.39 o
  -6  10  12        3.50        6.12      4.33 o
  -5  10  12        7.99        5.47      6.63 o
  -4  10  12        1.65        4.81      4.74 o
  -3  10  12        0.08        0.23      3.51 o
  -2  10  12       12.62        3.35      3.92 o
  -1  10  12        0.77        2.32      3.74 o
   0  10  12        2.10        0.61      2.90 o
   1  10  12        0.82        0.82      3.21 o
   2  10  12       12.42        1.29      4.38 o
   3  10  12        0.06        0.33      4.92 o
   4  10  12        1.84        1.72      3.93 o
   5  10  12        8.02        2.95      4.35 o
   6  10  12        3.39       -1.34      3.97 o
  -4  11  12        6.25        5.39      6.46 o
  -3  11  12        0.22        0.03      3.42 o
  -2  11  12        2.23        4.28      5.53 o
  -1  11  12        7.68        6.21      6.69 o
   0  11  12        2.42        0.02      3.21 o
   1  11  12        7.39        0.44      6.19 o
   2  11  12        2.18        0.98      4.77 o
   3  11  12        0.24       -0.08      3.67 o
   4  11  12        6.48       -0.60      8.25 o
   0   1  13       88.96      106.29     13.15 o
  -1   2  13       18.55        7.02      4.08 o
   0   2  13        0.16        0.17      4.41 o
   1   2  13       19.15        6.11      3.19 o
  -2   3  13        7.66        3.62      4.17 o
  -1   3  13       10.46       16.67      5.92 o
   0   3  13       31.27       14.09      6.62 o
   1   3  13       10.66        8.17      2.70 o
   2   3  13        7.49        7.24      2.80 o
  -3   4  13       14.36        8.98      6.04 o
  -2   4  13        7.07        4.73      4.39 o
  -1   4  13       72.21      100.91      7.85 o
   0   4  13        7.87        0.58      1.94 o
   1   4  13       73.46       92.45      4.81 o
   2   4  13        6.86        6.97      3.75 o
   3   4  13       14.20       15.51      3.59 o
  -4   5  13       75.61       95.54     16.72 o
  -3   5  13       15.64        8.60      6.33 o
  -2   5  13       15.67       10.92      5.07 o
  -1   5  13        3.27        2.83      2.73 o
   0   5  13       72.46      100.53      5.63 o
   1   5  13        3.26        4.05      2.77 o
   2   5  13       15.82       11.39      3.55 o
   3   5  13       15.13        8.72      3.73 o
   4   5  13       77.87      109.14      8.87 o
  -5   6  13       56.79       23.14     16.68 o
  -4   6  13        0.13        4.28      6.14 o
  -3   6  13        0.87        0.68      3.70 o
  -2   6  13        0.04       -1.79      3.99 o
  -1   6  13       16.81       10.69      5.18 o
   0   6  13        1.45        5.04      3.88 o
   1   6  13       17.00       14.83      3.79 o
   2   6  13        0.03       -2.41      2.96 o
   3   6  13        0.83       -0.10      2.42 o
   4   6  13        0.17        0.73      2.73 o
   5   6  13       57.19       70.85      6.67 o
  -6   7  13       16.83       22.95     10.77 o
  -5   7  13        0.42        2.91      5.31 o
  -4   7  13        0.78       -0.20      3.95 o
  -3   7  13        5.82       11.31      4.66 o
  -2   7  13       12.57       12.32      4.08 o
  -1   7  13        2.67        3.42      3.54 o
   0   7  13        3.33        0.78      3.20 o
   1   7  13        2.72        1.75      3.45 o
   2   7  13       12.75        6.73      4.02 o
   3   7  13        5.93        6.47      5.43 o
   4   7  13        0.66        0.06      3.03 o
   5   7  13        0.47        0.21      3.46 o
   6   7  13       15.96       17.96      5.50 o
  -6   8  13        9.61       12.82      7.36 o
  -5   8  13        4.43       17.48      8.61 o
  -4   8  13       14.21       11.83      6.10 o
  -3   8  13        7.69        3.41      4.01 o
  -2   8  13        3.82        5.02      4.08 o
  -1   8  13        0.92        0.65      3.71 o
   0   8  13        1.32        0.57      2.48 o
   1   8  13        0.88        2.52      3.24 o
   2   8  13        3.74        2.82      3.71 o
   3   8  13        7.80        2.08      3.81 o
   4   8  13       14.36       10.90      5.38 o
   5   8  13        4.34        6.18      5.05 o
   6   8  13        9.21       15.36      4.76 o
  -4   9  13        1.27       10.84      4.74 o
  -3   9  13        2.73        3.36      4.21 o
  -2   9  13        7.47        4.22      4.41 o
  -1   9  13       12.13        9.55      4.85 o
   0   9  13        1.65        3.65      4.03 o
   1   9  13       12.12        8.12      4.62 o
   2   9  13        7.54        8.34      3.94 o
   3   9  13        2.48       -2.61      3.23 o
   4   9  13        1.21        3.59      5.00 o
  -2  10  13       13.57        9.59      9.12 o
  -1  10  13        3.31        2.32      3.86 o
   0  10  13        0.09        1.42      5.56 o
   1  10  13        3.73        2.55      5.21 o
   0   0  14       10.70       -0.87      7.98 o
   0   1  14        1.08       -0.36      3.73 o
  -2   2  14       71.14      106.12     20.26 o
  -1   2  14        7.25        0.34     10.86 o
   0   2  14        0.43        3.05      5.15 o
   1   2  14        7.20        5.42      5.72 o
  -3   3  14       53.97       49.62     35.28 o
  -2   3  14        4.95        2.43      6.41 o
  -1   3  14       32.61       22.31     10.77 o
   0   3  14        6.79        5.78      4.82 o
   1   3  14       31.99        9.83      7.49 o
   2   3  14        4.83        8.32      6.32 o
   3   3  14       56.10       23.74     18.97 o
  -4   4  14       17.65       11.27     10.76 o
  -3   4  14        3.25        0.60      3.52 o
  -2   4  14       23.96       11.57      6.13 o
  -1   4  14        2.77       -1.11      3.53 o
   0   4  14       21.35        7.02      5.76 o
   1   4  14        2.74       -0.97      3.67 o
   2   4  14       24.07       14.03      5.39 o
   3   4  14        3.15        0.95      3.20 o
   4   4  14       16.67       13.69      6.47 o
  -5   5  14        6.78        3.49      6.64 o
  -4   5  14        0.63       -1.14      4.08 o
  -3   5  14        0.51       -1.87      2.79 o
  -2   5  14        2.17       -2.44      4.12 o
  -1   5  14        1.31        0.27      3.61 o
   0   5  14        3.85        1.64      4.09 o
   1   5  14        1.31        1.57      4.15 o
   2   5  14        2.16       -0.46      4.06 o
   3   5  14        0.56        1.38      2.58 o
   4   5  14        0.65       -1.37      3.63 o
   5   5  14        6.82        2.63      6.44 o
  -5   6  14        4.32        2.12      5.81 o
  -4   6  14        0.14       -5.70      5.70 o
  -3   6  14        0.45        0.33      4.97 o
  -2   6  14        6.84        8.18      5.14 o
  -1   6  14        2.59       -1.24      3.47 o
   0   6  14        7.76        5.62      6.26 o
   1   6  14        2.47        1.39      2.78 o
   2   6  14        6.24        2.71      4.18 o
   3   6  14        0.43        6.00      4.22 o
   4   6  14        0.17        1.48      4.13 o
   5   6  14        4.30        8.84      4.26 o
  -4   7  14        5.92        3.40      5.54 o
  -3   7  14        2.87        6.19      6.67 o
  -2   7  14        1.95        2.41      5.19 o
  -1   7  14       27.51       30.09      8.96 o
   0   7  14        1.78        0.15      2.89 o
   1   7  14       27.58       13.98      6.15 o
   2   7  14        1.95        5.44      4.22 o
   3   7  14        3.33        8.61      4.16 o
   4   7  14        6.03        8.31      4.31 o
  -1   8  14        4.03        2.47      4.31 o
   0   8  14        7.09        5.03      4.46 o
   1   8  14        4.01        3.92      4.11 o
   0   1  15        2.00        4.45      8.25 o
  -1   2  15       11.02        0.29      6.31 o
   0   2  15        3.66        0.56      5.29 o
   1   2  15       10.54       11.96      6.02 o
  -2   3  15        3.11        2.37      3.97 o
  -1   3  15        6.91        4.48      5.88 o
   0   3  15        7.71        0.63      6.98 o
   1   3  15        7.01        2.86      8.91 o
   2   3  15        3.08       -0.99      3.84 o
  -3   4  15       13.80        6.82      4.94 o
  -2   4  15       28.91       18.05      7.54 o
  -1   4  15        3.11        4.67      4.69 o
   0   4  15       21.15        7.31      6.03 o
   1   4  15        2.62       -1.04      4.30 o
   2   4  15       29.12       15.06      8.01 o
   3   4  15       13.73        6.42      4.75 o
  -2   5  15       33.48       15.43     16.97 o
  -1   5  15        7.12        2.20      5.23 o
   0   5  15       39.65       22.02     12.42 o
   1   5  15        7.14        4.61      5.19 o
   2   5  15       33.34       28.37     19.92 o
 
